# Supplementary material for: Phenyl acridine-9-carboxyl­ate
Source: Acta Crystallogr Sect E Struct Rep Online. 2013 Jan 31;69(Pt 2):o305. doi: 10.1107/S1600536813002055 (PMC3569824; doi:10.1107/S1600536813002055)
Supplement: Supplementary file 1 [file e-69-0o305-sup1.cif]

##############################################################################
#                                                                            #
# This CIF contains the data in a paper accepted for publication in          #
# Acta Crystallographica Section E. It conforms to the requirements of       #
# Notes for Authors for Acta Crystallographica Section E, and has been       #
# peer reviewed under the auspices of the IUCr Commission on Journals.       #
#                                                                            #
# Full details of the Crystallographic Information File format               #
# are given in the paper "The Crystallographic Information File (CIF):       #
# a New Standard Archive File for Crystallography" by S. R. Hall, F. H.      #
# Allen and I. D. Brown [Acta Cryst. (1991), A47, 655-685].                  #
#                                                                            #
# The current version of the core CIF dictionary is obtainable from          #
# ftp://ftp.iucr.org/pub/cif_core.dic.                                       #
#                                                                            #
# Software is freely available for graphical display of the structure(s)     #
# in this CIF. For information consult the CIF software page                 #
# http://www.iucr.org/resources/cif/software.                                #
#                                                                            #
# This file may be used for bona fide research purposes within the           #
# scientific community so long as proper attribution is given to the journal # 
# article from which it was obtained.                                        #
#                                                                            #
##############################################################################
data_global
_audit_creation_method     'from SHELXL97 CIF and IUCr SHELXL97-template'
_journal_date_recd_electronic     2013-01-18
_journal_date_accepted     2013-01-21
_journal_name_full     'Acta Crystallographica, Section E'
_journal_year     2013
_journal_volume     69
_journal_issue      2
_journal_page_first     o305
_journal_page_last     o305
_journal_paper_category     QO
_journal_paper_doi     10.1107/S1600536813002055
_journal_coeditor_code     XU5671
_publ_contact_author_name     'Prof Jerzy B\/la\.zejowski'
_publ_contact_author_address
;
Faculty of Chemistry
University of Gda\'nsk
J. Sobieskiego 18
80-952 Gda\'nsk
Poland
;
_publ_contact_author_email     bla@chem.univ.gda.pl
_publ_contact_author_fax     '+48 58 523 53 57'
_publ_contact_author_phone     '+48 58 523 53 31'
_publ_section_title
;
Phenyl acridine-9-carboxylate
;
loop_
    _publ_author_name
    _publ_author_footnote
    _publ_author_address
    'Micha\/l Wera' ?
;
Faculty of Chemistry
University of Gda\'nsk
J. Sobieskiego 18
80-952 Gda\'nsk
Poland
;
    'Damian Trzybi\'nski' ?
;
Faculty of Chemistry
University of Gda\'nsk
J. Sobieskiego 18
80-952 Gda\'nsk
Poland
;
    'Karol Krzymi\'nski' ?
;
Faculty of Chemistry
University of Gda\'nsk
J. Sobieskiego 18
80-952 Gda\'nsk
Poland
;
    'Jerzy B\/la\.zejowski' ?
;
Faculty of Chemistry
University of Gda\'nsk
J. Sobieskiego 18
80-952 Gda\'nsk
Poland
;
data_I
_audit_creation_method     SHELXL-97
_chemical_name_systematic
;
Phenyl acridine-9-carboxylate
;
_chemical_name_common     ?
_chemical_formula_moiety     'C20 H13 N O2'
_chemical_formula_sum     'C20 H13 N O2'
_chemical_formula_iupac     'C20 H13 N O2'
_chemical_formula_weight     299.31
_chemical_melting_point     ?
_symmetry_cell_setting     monoclinic
_symmetry_space_group_name_H-M     'P 21/c'
_symmetry_space_group_name_Hall     '-P 2ybc'
loop_
    _symmetry_equiv_pos_as_xyz
    'x, y, z'
    '-x, y+1/2, -z+1/2'
    '-x, -y, -z'
    'x, -y+1/2, z+1/2'
_cell_length_a     17.094(2)
_cell_length_b     5.4175(7)
_cell_length_c     16.310(2)
_cell_angle_alpha     90.00
_cell_angle_beta     95.545(11)
_cell_angle_gamma     90.00
_cell_volume     1503.3(3)
_cell_formula_units_Z     4
_cell_measurement_reflns_used     2651
_cell_measurement_theta_min     3.30
_cell_measurement_theta_max     25.00
_cell_measurement_temperature     295(2)
_exptl_crystal_description     'needle'
_exptl_crystal_colour     'pale-yellow'
_exptl_crystal_size_max     0.6
_exptl_crystal_size_mid     0.2
_exptl_crystal_size_min     0.1
_exptl_crystal_density_diffrn     1.322
_exptl_crystal_density_meas     ?
_exptl_crystal_density_method     'not measured'
_exptl_crystal_F_000     624
_exptl_absorpt_coefficient_mu     0.086
_exptl_absorpt_correction_type     multi-scan
_exptl_absorpt_process_details
;
(<i>CrysAlis RED</i>; Oxford Diffraction, 2008)
;
_exptl_absorpt_correction_T_min     0.354
_exptl_absorpt_correction_T_max     0.986
_exptl_special_details
;
;
_diffrn_ambient_temperature     295(2)
_diffrn_radiation_type     MoK\a
_diffrn_radiation_wavelength     0.71073
_diffrn_radiation_source     'Enhanced (Mo) X-ray Source'
_diffrn_radiation_monochromator     graphite
_diffrn_measurement_device_type     'Oxford Diffraction Gemini R Ultra Ruby CCD'
_diffrn_measurement_method     \w
_diffrn_detector_area_resol_mean     10.4002
_diffrn_reflns_number     9221
_diffrn_reflns_av_R_equivalents     0.0679
_diffrn_reflns_av_sigmaI/netI     0.0526
_diffrn_reflns_theta_min     3.30
_diffrn_reflns_theta_max     25.00
_diffrn_reflns_theta_full     25.00
_diffrn_measured_fraction_theta_max     0.998
_diffrn_measured_fraction_theta_full     0.998
_diffrn_reflns_limit_h_min     -17
_diffrn_reflns_limit_h_max     20
_diffrn_reflns_limit_k_min     -5
_diffrn_reflns_limit_k_max     6
_diffrn_reflns_limit_l_min     -16
_diffrn_reflns_limit_l_max     19
_diffrn_standards_number     ?
_diffrn_standards_interval_count     ?
_diffrn_standards_interval_time     ?
_diffrn_standards_decay_%     ?
_refine_special_details
;
 Refinement of F^2^ against ALL reflections.  The weighted R-factor wR and
 goodness of fit S are based on F^2^, conventional R-factors R are based
 on F, with F set to zero for negative F^2^. The threshold expression of
 F^2^ > 2sigma(F^2^) is used only for calculating R-factors(gt) etc. and is
 not relevant to the choice of reflections for refinement.  R-factors based
 on F^2^ are statistically about twice as large as those based on F, and R-
 factors based on ALL data will be even larger.
;
_reflns_number_total     2651
_reflns_number_gt     1560
_reflns_threshold_expression     I>2sigma(I)
_refine_ls_structure_factor_coef     Fsqd
_refine_ls_matrix_type     full
_refine_ls_R_factor_all     0.1155
_refine_ls_R_factor_gt     0.0729
_refine_ls_wR_factor_gt     0.1716
_refine_ls_wR_factor_ref     0.2031
_refine_ls_goodness_of_fit_ref     1.036
_refine_ls_restrained_S_all     1.036
_refine_ls_number_reflns     2651
_refine_ls_number_parameters     209
_refine_ls_number_restraints     0
_refine_ls_hydrogen_treatment     constr
_refine_ls_weighting_scheme     calc
_refine_ls_weighting_details
         'calc w=1/[\s^2^(Fo^2^)+(0.1073P)^2^+0.0000P] where P=(Fo^2^+2Fc^2^)/3'
_atom_sites_solution_hydrogens     geom
_atom_sites_solution_primary     direct
_atom_sites_solution_secondary     difmap
_refine_ls_shift/su_max     0.000
_refine_ls_shift/su_mean     0.000
_refine_diff_density_max     0.285
_refine_diff_density_min     -0.335
_refine_ls_extinction_method     none
_refine_ls_extinction_coef     ?
loop_
    _atom_type_symbol
    _atom_type_description
    _atom_type_scat_dispersion_real
    _atom_type_scat_dispersion_imag
    _atom_type_scat_source
    'C' 'C' 0.0033 0.0016
                         'International Tables Vol C Tables 4.2.6.8 and 6.1.1.4'
    'H' 'H' 0.0000 0.0000
                         'International Tables Vol C Tables 4.2.6.8 and 6.1.1.4'
    'N' 'N' 0.0061 0.0033
                         'International Tables Vol C Tables 4.2.6.8 and 6.1.1.4'
    'O' 'O' 0.0106 0.0060
                         'International Tables Vol C Tables 4.2.6.8 and 6.1.1.4'
_computing_data_collection     '<i>CrysAlis CCD</i> (Oxford Diffraction, 2008)'
_computing_cell_refinement     '<i>CrysAlis RED</i> (Oxford Diffraction, 2008)'
_computing_data_reduction     '<i>CrysAlis RED</i> (Oxford Diffraction, 2008)'
_computing_structure_solution     '<i>SHELXS97</i> (Sheldrick, 2008)'
_computing_structure_refinement     '<i>SHELXL97</i> (Sheldrick, 2008)'
_computing_molecular_graphics     '<i>ORTEP-3</i> (Farrugia, 2012)'
_computing_publication_material
                     'SHELXL97 (Sheldrick, 2008) and <i>PLATON</i> (Spek, 2009)'
loop_
    _atom_site_type_symbol
    _atom_site_label
    _atom_site_fract_x
    _atom_site_fract_y
    _atom_site_fract_z
    _atom_site_U_iso_or_equiv
    _atom_site_adp_type
    _atom_site_calc_flag
    _atom_site_refinement_flags
    _atom_site_occupancy
    _atom_site_symmetry_multiplicity
    _atom_site_disorder_assembly
    _atom_site_disorder_group
    C C1 0.15883(16) -0.0807(5) 0.28634(16) 0.0564(7) Uani d . 1 1 . .
    H H1 0.2005 -0.0842 0.2537 0.068 Uiso calc R 1 1 . .
    C C2 0.09977(17) -0.2461(5) 0.27301(17) 0.0602(8) Uani d . 1 1 . .
    H H2 0.1012 -0.3623 0.2312 0.072 Uiso calc R 1 1 . .
    C C3 0.03597(17) -0.2442(5) 0.32180(18) 0.0622(8) Uani d . 1 1 . .
    H H3 -0.0042 -0.3592 0.3118 0.075 Uiso calc R 1 1 . .
    C C4 0.03260(16) -0.0781(5) 0.38254(17) 0.0573(7) Uani d . 1 1 . .
    H H4 -0.0098 -0.0801 0.4142 0.069 Uiso calc R 1 1 . .
    C C5 0.13817(18) 0.5964(5) 0.54258(17) 0.0621(8) Uani d . 1 1 . .
    H H5 0.0945 0.5900 0.5724 0.075 Uiso calc R 1 1 . .
    C C6 0.1938(2) 0.7688(5) 0.56161(18) 0.0690(8) Uani d . 1 1 . .
    H H6 0.1877 0.8807 0.6038 0.083 Uiso calc R 1 1 . .
    C C7 0.26132(19) 0.7811(5) 0.51795(19) 0.0673(8) Uani d . 1 1 . .
    H H7 0.2996 0.9000 0.5318 0.081 Uiso calc R 1 1 . .
    C C8 0.27029(17) 0.6208(5) 0.45642(17) 0.0581(7) Uani d . 1 1 . .
    H H8 0.3149 0.6312 0.4281 0.070 Uiso calc R 1 1 . .
    C C9 0.21784(14) 0.2683(4) 0.36980(15) 0.0473(7) Uani d . 1 1 . .
    N N10 0.08713(13) 0.2595(4) 0.46103(13) 0.0548(6) Uani d . 1 1 . .
    C C11 0.15783(14) 0.0982(4) 0.34973(15) 0.0451(6) Uani d . 1 1 . .
    C C12 0.09280(15) 0.1001(4) 0.39897(15) 0.0489(7) Uani d . 1 1 . .
    C C13 0.21349(14) 0.4373(4) 0.43382(15) 0.0479(7) Uani d . 1 1 . .
    C C14 0.14481(15) 0.4254(4) 0.47830(15) 0.0506(7) Uani d . 1 1 . .
    C C15 0.29032(16) 0.2631(5) 0.32487(17) 0.0552(7) Uani d . 1 1 . .
    O O16 0.28060(10) 0.3857(3) 0.25400(11) 0.0581(6) Uani d . 1 1 . .
    O O17 0.34884(13) 0.1610(5) 0.34906(14) 0.1104(10) Uani d . 1 1 . .
    C C18 0.34637(15) 0.3952(5) 0.20676(15) 0.0486(7) Uani d . 1 1 . .
    C C19 0.39837(17) 0.5859(5) 0.21985(17) 0.0603(8) Uani d . 1 1 . .
    H H19 0.3919 0.7045 0.2599 0.072 Uiso calc R 1 1 . .
    C C20 0.46112(17) 0.5984(6) 0.1720(2) 0.0695(9) Uani d . 1 1 . .
    H H20 0.4975 0.7259 0.1801 0.083 Uiso calc R 1 1 . .
    C C21 0.46958(17) 0.4238(6) 0.11312(19) 0.0695(9) Uani d . 1 1 . .
    H H21 0.5119 0.4321 0.0814 0.083 Uiso calc R 1 1 . .
    C C22 0.41592(19) 0.2364(6) 0.10059(19) 0.0699(9) Uani d . 1 1 . .
    H H22 0.4216 0.1193 0.0599 0.084 Uiso calc R 1 1 . .
    C C23 0.35334(17) 0.2201(5) 0.14809(18) 0.0613(8) Uani d . 1 1 . .
    H H23 0.3169 0.0927 0.1401 0.074 Uiso calc R 1 1 . .
loop_
    _atom_site_aniso_label
    _atom_site_aniso_U_11
    _atom_site_aniso_U_22
    _atom_site_aniso_U_33
    _atom_site_aniso_U_12
    _atom_site_aniso_U_13
    _atom_site_aniso_U_23
    C1 0.0505(18) 0.0670(17) 0.0530(16) 0.0065(13) 0.0117(13) 0.0049(14)
    C2 0.060(2) 0.0634(17) 0.0577(17) 0.0004(14) 0.0095(14) -0.0044(14)
    C3 0.0557(19) 0.0651(17) 0.0657(19) -0.0119(13) 0.0046(15) 0.0053(16)
    C4 0.0440(17) 0.0697(17) 0.0600(17) -0.0022(13) 0.0151(13) 0.0072(15)
    C5 0.065(2) 0.0662(17) 0.0579(17) 0.0055(15) 0.0196(14) -0.0019(15)
    C6 0.083(2) 0.0668(18) 0.0567(18) 0.0026(16) 0.0038(16) -0.0074(15)
    C7 0.071(2) 0.0649(18) 0.0643(19) -0.0087(15) -0.0035(16) 0.0059(16)
    C8 0.0508(18) 0.0667(17) 0.0565(17) -0.0039(13) 0.0045(13) 0.0079(14)
    C9 0.0397(15) 0.0578(15) 0.0460(14) 0.0069(11) 0.0123(11) 0.0092(12)
    N10 0.0488(15) 0.0625(13) 0.0561(14) -0.0013(11) 0.0202(11) 0.0040(11)
    C11 0.0348(14) 0.0565(14) 0.0453(14) 0.0046(11) 0.0111(11) 0.0059(13)
    C12 0.0427(16) 0.0568(15) 0.0479(15) 0.0019(12) 0.0081(12) 0.0084(13)
    C13 0.0415(16) 0.0553(15) 0.0477(15) 0.0028(11) 0.0077(12) 0.0083(12)
    C14 0.0478(17) 0.0557(15) 0.0496(15) 0.0049(12) 0.0108(12) 0.0071(13)
    C15 0.0421(17) 0.0687(17) 0.0564(17) 0.0071(13) 0.0132(13) 0.0141(14)
    O16 0.0396(11) 0.0788(12) 0.0590(11) 0.0076(8) 0.0204(8) 0.0163(10)
    O17 0.0564(16) 0.182(2) 0.0990(18) 0.0486(15) 0.0378(13) 0.0715(17)
    C18 0.0376(15) 0.0609(15) 0.0493(15) 0.0022(12) 0.0140(11) 0.0099(13)
    C19 0.0558(18) 0.0657(17) 0.0615(17) -0.0029(14) 0.0169(14) -0.0034(14)
    C20 0.051(2) 0.0773(19) 0.082(2) -0.0141(14) 0.0167(16) 0.0079(18)
    C21 0.0485(19) 0.096(2) 0.0667(19) 0.0011(16) 0.0220(15) 0.0150(18)
    C22 0.071(2) 0.080(2) 0.0629(19) 0.0036(16) 0.0253(16) -0.0085(16)
    C23 0.0560(19) 0.0645(17) 0.0662(18) -0.0090(13) 0.0193(14) -0.0021(15)
_geom_special_details
;
 All esds (except the esd in the dihedral angle between two l.s. planes)
 are estimated using the full covariance matrix.  The cell esds are taken
 into account individually in the estimation of esds in distances, angles
 and torsion angles; correlations between esds in cell parameters are only
 used when they are defined by crystal symmetry.  An approximate (isotropic)
 treatment of cell esds is used for estimating esds involving l.s. planes.
;
loop_
    _geom_bond_atom_site_label_1
    _geom_bond_atom_site_label_2
    _geom_bond_site_symmetry_2
    _geom_bond_distance
    _geom_bond_publ_flag
    C1 C2 . 1.352(4) ?
    C1 C11 . 1.418(3) ?
    C1 H1 . 0.9300 ?
    C2 C3 . 1.411(4) ?
    C2 H2 . 0.9300 ?
    C3 C4 . 1.343(4) ?
    C3 H3 . 0.9300 ?
    C4 C12 . 1.418(4) ?
    C4 H4 . 0.9300 ?
    C5 C6 . 1.347(4) ?
    C5 C14 . 1.412(3) ?
    C5 H5 . 0.9300 ?
    C6 C7 . 1.415(4) ?
    C6 H6 . 0.9300 ?
    C7 C8 . 1.347(4) ?
    C7 H7 . 0.9300 ?
    C8 C13 . 1.413(4) ?
    C8 H8 . 0.9300 ?
    C9 C11 . 1.394(3) ?
    C9 C13 . 1.396(3) ?
    C9 C15 . 1.500(4) ?
    N10 C12 . 1.341(3) ?
    N10 C14 . 1.344(3) ?
    C11 C12 . 1.433(3) ?
    C13 C14 . 1.440(3) ?
    C15 O17 . 1.177(3) ?
    C15 O16 . 1.329(3) ?
    O16 C18 . 1.424(3) ?
    C18 C23 . 1.361(4) ?
    C18 C19 . 1.366(4) ?
    C19 C20 . 1.387(4) ?
    C19 H19 . 0.9300 ?
    C20 C21 . 1.366(4) ?
    C20 H20 . 0.9300 ?
    C21 C22 . 1.370(4) ?
    C21 H21 . 0.9300 ?
    C22 C23 . 1.383(4) ?
    C22 H22 . 0.9300 ?
    C23 H23 . 0.9300 ?
loop_
    _geom_angle_atom_site_label_1
    _geom_angle_atom_site_label_2
    _geom_angle_atom_site_label_3
    _geom_angle_site_symmetry_1
    _geom_angle_site_symmetry_3
    _geom_angle
    _geom_angle_publ_flag
    C2 C1 C11 . . 120.6(3) ?
    C2 C1 H1 . . 119.7 ?
    C11 C1 H1 . . 119.7 ?
    C1 C2 C3 . . 120.7(3) ?
    C1 C2 H2 . . 119.6 ?
    C3 C2 H2 . . 119.6 ?
    C4 C3 C2 . . 120.8(3) ?
    C4 C3 H3 . . 119.6 ?
    C2 C3 H3 . . 119.6 ?
    C3 C4 C12 . . 120.9(3) ?
    C3 C4 H4 . . 119.6 ?
    C12 C4 H4 . . 119.6 ?
    C6 C5 C14 . . 121.4(3) ?
    C6 C5 H5 . . 119.3 ?
    C14 C5 H5 . . 119.3 ?
    C5 C6 C7 . . 120.5(3) ?
    C5 C6 H6 . . 119.7 ?
    C7 C6 H6 . . 119.7 ?
    C8 C7 C6 . . 120.1(3) ?
    C8 C7 H7 . . 119.9 ?
    C6 C7 H7 . . 119.9 ?
    C7 C8 C13 . . 121.5(3) ?
    C7 C8 H8 . . 119.2 ?
    C13 C8 H8 . . 119.2 ?
    C11 C9 C13 . . 121.2(2) ?
    C11 C9 C15 . . 119.8(2) ?
    C13 C9 C15 . . 118.9(2) ?
    C12 N10 C14 . . 118.9(2) ?
    C9 C11 C1 . . 124.2(2) ?
    C9 C11 C12 . . 117.2(2) ?
    C1 C11 C12 . . 118.6(2) ?
    N10 C12 C4 . . 118.5(2) ?
    N10 C12 C11 . . 123.0(2) ?
    C4 C12 C11 . . 118.5(2) ?
    C9 C13 C8 . . 124.9(2) ?
    C9 C13 C14 . . 116.9(2) ?
    C8 C13 C14 . . 118.2(2) ?
    N10 C14 C5 . . 119.0(2) ?
    N10 C14 C13 . . 122.8(2) ?
    C5 C14 C13 . . 118.2(2) ?
    O17 C15 O16 . . 123.8(2) ?
    O17 C15 C9 . . 124.1(2) ?
    O16 C15 C9 . . 112.1(2) ?
    C15 O16 C18 . . 116.72(19) ?
    C23 C18 C19 . . 122.5(2) ?
    C23 C18 O16 . . 118.9(2) ?
    C19 C18 O16 . . 118.6(2) ?
    C18 C19 C20 . . 118.4(3) ?
    C18 C19 H19 . . 120.8 ?
    C20 C19 H19 . . 120.8 ?
    C21 C20 C19 . . 120.1(3) ?
    C21 C20 H20 . . 119.9 ?
    C19 C20 H20 . . 119.9 ?
    C20 C21 C22 . . 120.2(3) ?
    C20 C21 H21 . . 119.9 ?
    C22 C21 H21 . . 119.9 ?
    C21 C22 C23 . . 120.4(3) ?
    C21 C22 H22 . . 119.8 ?
    C23 C22 H22 . . 119.8 ?
    C18 C23 C22 . . 118.3(3) ?
    C18 C23 H23 . . 120.8 ?
    C22 C23 H23 . . 120.8 ?
loop_
    _geom_torsion_atom_site_label_1
    _geom_torsion_atom_site_label_2
    _geom_torsion_atom_site_label_3
    _geom_torsion_atom_site_label_4
    _geom_torsion_site_symmetry_1
    _geom_torsion_site_symmetry_2
    _geom_torsion_site_symmetry_3
    _geom_torsion_site_symmetry_4
    _geom_torsion
    _geom_torsion_publ_flag
    C11 C1 C2 C3 . . . . 0.0(4) ?
    C1 C2 C3 C4 . . . . 0.0(4) ?
    C2 C3 C4 C12 . . . . 0.3(4) ?
    C14 C5 C6 C7 . . . . -0.8(4) ?
    C5 C6 C7 C8 . . . . 0.4(4) ?
    C6 C7 C8 C13 . . . . -0.2(4) ?
    C13 C9 C11 C1 . . . . -179.1(2) ?
    C15 C9 C11 C1 . . . . -2.1(4) ?
    C13 C9 C11 C12 . . . . -1.7(3) ?
    C15 C9 C11 C12 . . . . 175.4(2) ?
    C2 C1 C11 C9 . . . . 177.2(2) ?
    C2 C1 C11 C12 . . . . -0.2(4) ?
    C14 N10 C12 C4 . . . . 178.5(2) ?
    C14 N10 C12 C11 . . . . -0.1(3) ?
    C3 C4 C12 N10 . . . . -179.1(2) ?
    C3 C4 C12 C11 . . . . -0.5(4) ?
    C9 C11 C12 N10 . . . . 1.4(4) ?
    C1 C11 C12 N10 . . . . 179.0(2) ?
    C9 C11 C12 C4 . . . . -177.1(2) ?
    C1 C11 C12 C4 . . . . 0.4(3) ?
    C11 C9 C13 C8 . . . . -177.8(2) ?
    C15 C9 C13 C8 . . . . 5.1(4) ?
    C11 C9 C13 C14 . . . . 0.6(3) ?
    C15 C9 C13 C14 . . . . -176.4(2) ?
    C7 C8 C13 C9 . . . . 178.6(2) ?
    C7 C8 C13 C14 . . . . 0.2(4) ?
    C12 N10 C14 C5 . . . . 178.8(2) ?
    C12 N10 C14 C13 . . . . -1.1(4) ?
    C6 C5 C14 N10 . . . . -179.0(3) ?
    C6 C5 C14 C13 . . . . 0.8(4) ?
    C9 C13 C14 N10 . . . . 0.8(4) ?
    C8 C13 C14 N10 . . . . 179.3(2) ?
    C9 C13 C14 C5 . . . . -179.1(2) ?
    C8 C13 C14 C5 . . . . -0.5(3) ?
    C11 C9 C15 O17 . . . . -95.7(4) ?
    C13 C9 C15 O17 . . . . 81.4(4) ?
    C11 C9 C15 O16 . . . . 83.7(3) ?
    C13 C9 C15 O16 . . . . -99.2(3) ?
    O17 C15 O16 C18 . . . . -1.4(4) ?
    C9 C15 O16 C18 . . . . 179.2(2) ?
    C15 O16 C18 C23 . . . . 92.5(3) ?
    C15 O16 C18 C19 . . . . -90.1(3) ?
    C23 C18 C19 C20 . . . . -0.9(4) ?
    O16 C18 C19 C20 . . . . -178.2(2) ?
    C18 C19 C20 C21 . . . . 0.5(4) ?
    C19 C20 C21 C22 . . . . 0.4(4) ?
    C20 C21 C22 C23 . . . . -0.9(5) ?
    C19 C18 C23 C22 . . . . 0.5(4) ?
    O16 C18 C23 C22 . . . . 177.7(2) ?
    C21 C22 C23 C18 . . . . 0.4(4) ?
loop_
    _geom_hbond_atom_site_label_D
    _geom_hbond_atom_site_label_H
    _geom_hbond_atom_site_label_A
    _geom_hbond_site_symmetry_D
    _geom_hbond_site_symmetry_H
    _geom_hbond_site_symmetry_A
    _geom_hbond_distance_DH
    _geom_hbond_distance_HA
    _geom_hbond_distance_DA
    _geom_hbond_angle_DHA
    _geom_hbond_publ_flag
    C3 H3 <i>Cg</i>2 1_555 1_555 2_545 0.93 2.98 3.712(3) 137 y
    C7 H7 <i>Cg</i>4 1_555 1_555 4_565 0.93 2.84 3.646(3) 145 y
_iucr_refine_instructions_details
;
TITL exp_4255 in P2(1)/c
CELL 0.71073  17.094052   5.417498  16.309906  90.0000  95.5451  90.0000
ZERR    4.00   0.002380   0.000722   0.001986   0.0000   0.0110   0.0000
LATT  1
SYMM -x, y+1/2,-z+1/2
SFAC C H N O
UNIT 80.00 52.00 4.00 8.00
L.S. 999
BOND $H
HTAB 2
FMAP 2
PLAN 20
WPDB -2
LIST 4
CONF
ACTA 50
OMIT -2 50
WGHT    0.107300
FVAR       1.92338   0.50000
C1    1    0.158832   -0.080659    0.286336    11.00000    0.05047    0.06697 =
         0.05300    0.00488    0.01173    0.00646
AFIX  43
H1   2    0.200489   -0.084169    0.253655    11.00000   -1.20000
AFIX   0
C2    1    0.099771   -0.246062    0.273010    11.00000    0.06037    0.06335 =
         0.05770   -0.00442    0.00950    0.00037
AFIX  43
H2   2    0.101207   -0.362341    0.231234    11.00000   -1.20000
AFIX   0
C3    1    0.035970   -0.244181    0.321801    11.00000    0.05570    0.06507 =
         0.06567    0.00532    0.00459   -0.01190
AFIX  43
H3   2   -0.004208   -0.359198    0.311805    11.00000   -1.20000
AFIX   0
C4    1    0.032597   -0.078138    0.382536    11.00000    0.04403    0.06969 =
         0.05999    0.00724    0.01514   -0.00224
AFIX  43
H4   2   -0.009801   -0.080129    0.414225    11.00000   -1.20000
AFIX   0
C5    1    0.138173    0.596442    0.542576    11.00000    0.06492    0.06618 =
         0.05787   -0.00186    0.01965    0.00554
AFIX  43
H5   2    0.094514    0.589950    0.572395    11.00000   -1.20000
AFIX   0
C6    1    0.193774    0.768836    0.561614    11.00000    0.08287    0.06681 =
         0.05670   -0.00743    0.00377    0.00264
AFIX  43
H6   2    0.187727    0.880706    0.603789    11.00000   -1.20000
AFIX   0
C7    1    0.261317    0.781095    0.517954    11.00000    0.07070    0.06488 =
         0.06430    0.00588   -0.00347   -0.00873
AFIX  43
H7   2    0.299569    0.900004    0.531779    11.00000   -1.20000
AFIX   0
C8    1    0.270285    0.620837    0.456418    11.00000    0.05081    0.06669 =
         0.05653    0.00792    0.00449   -0.00386
AFIX  43
H8   2    0.314881    0.631183    0.428142    11.00000   -1.20000
AFIX   0
C9    1    0.217837    0.268267    0.369799    11.00000    0.03966    0.05777 =
         0.04602    0.00915    0.01229    0.00690
N10   3    0.087129    0.259514    0.461027    11.00000    0.04882    0.06255 =
         0.05605    0.00401    0.02024   -0.00128
C11   1    0.157826    0.098212    0.349730    11.00000    0.03477    0.05652 =
         0.04532    0.00587    0.01113    0.00463
C12   1    0.092798    0.100070    0.398968    11.00000    0.04273    0.05679 =
         0.04785    0.00844    0.00809    0.00187
C13   1    0.213488    0.437306    0.433824    11.00000    0.04145    0.05529 =
         0.04772    0.00831    0.00772    0.00281
C14   1    0.144808    0.425440    0.478303    11.00000    0.04782    0.05567 =
         0.04959    0.00711    0.01081    0.00495
C15   1    0.290323    0.263136    0.324865    11.00000    0.04207    0.06874 =
         0.05639    0.01408    0.01321    0.00713
O16   4    0.280597    0.385653    0.253996    11.00000    0.03965    0.07878 =
         0.05897    0.01630    0.02042    0.00759
O17   4    0.348839    0.161031    0.349058    11.00000    0.05638    0.18175 =
         0.09898    0.07148    0.03783    0.04864
C18   1    0.346369    0.395157    0.206756    11.00000    0.03761    0.06092 =
         0.04926    0.00994    0.01396    0.00219
C19   1    0.398369    0.585877    0.219854    11.00000    0.05579    0.06572 =
         0.06155   -0.00341    0.01693   -0.00289
AFIX  43
H19  2    0.391862    0.704469    0.259860    11.00000   -1.20000
AFIX   0
C20   1    0.461117    0.598377    0.172036    11.00000    0.05138    0.07726 =
         0.08193    0.00793    0.01672   -0.01411
AFIX  43
H20  2    0.497482    0.725856    0.180111    11.00000   -1.20000
AFIX   0
C21   1    0.469575    0.423779    0.113120    11.00000    0.04853    0.09633 =
         0.06674    0.01500    0.02204    0.00111
AFIX  43
H21  2    0.511885    0.432132    0.081410    11.00000   -1.20000
AFIX   0
C22   1    0.415920    0.236355    0.100587    11.00000    0.07074    0.07963 =
         0.06288   -0.00847    0.02527    0.00358
AFIX  43
H22  2    0.421626    0.119322    0.059877    11.00000   -1.20000
AFIX   0
C23   1    0.353339    0.220117    0.148089    11.00000    0.05596    0.06449 =
         0.06617   -0.00211    0.01931   -0.00902
AFIX  43
H23  2    0.316927    0.092730    0.140129    11.00000   -1.20000
HKLF 4
REM  exp_4255 in P2(1)/c
REM R1 =  0.0729 for   1560 Fo > 4sig(Fo)  and  0.1155 for all   2651 data
REM    209 parameters refined using      0 restraints
END
WGHT      0.1079      0.0000
REM Highest difference peak  0.285,  deepest hole -0.335,  1-sigma level  0.076
Q1    1   0.3559  0.3393  0.3587  11.00000  0.05    0.28
Q2    1   0.3575  0.0953  0.3616  11.00000  0.05    0.21
Q3    1   0.3304  0.0995  0.3269  11.00000  0.05    0.21
Q4    1   0.2985  0.5008  0.3031  11.00000  0.05    0.21
Q5    1   0.3742  0.0547  0.1877  11.00000  0.05    0.20
Q6    1   0.2381  0.2826  0.4670  11.00000  0.05    0.19
Q7    1   0.0239 -0.4538  0.3132  11.00000  0.05    0.19
Q8    1   0.2301  0.4146  0.4244  11.00000  0.05    0.19
Q9    1   0.1603  0.9725  0.5220  11.00000  0.05    0.18
Q10   1   0.0905  0.4491  0.4385  11.00000  0.05    0.18
Q11   1   0.1730  0.2887  0.5264  11.00000  0.05    0.18
Q12   1   0.1115  0.0660  0.4829  11.00000  0.05    0.18
Q13   1  -0.0418 -0.2710  0.2640  11.00000  0.05    0.18
Q14   1   0.0776  0.4217  0.4254  11.00000  0.05    0.18
Q15   1   0.1333  0.1098  0.2773  11.00000  0.05    0.18
Q16   1   0.2729  0.9991  0.5242  11.00000  0.05    0.17
Q17   1   0.2769  0.4494  0.4840  11.00000  0.05    0.17
Q18   1   0.4378  0.7771  0.1407  11.00000  0.05    0.17
Q19   1   0.2143  0.6071  0.4142  11.00000  0.05    0.17
Q20   1   0.0572  0.3853  0.4032  11.00000  0.05    0.17
;
