# Supplementary material for: Phenyl acridine-9-carboxyl­ate
Source: Acta Crystallogr Sect E Struct Rep Online. 2013 Jan 31;69(Pt 2):o305. doi: 10.1107/S1600536813002055 (PMC3569824; doi:10.1107/S1600536813002055)
Supplement: Supplementary file 2 [file e-69-0o305-Isup2.hkl]

# 
# h,k,l, Fc-squared, Fo-squared, sigma(Fo-squared) and status flag 
# 
data_I
_shelx_title ' exp_4255 in P2(1)/c' 
_shelx_refln_list_code          4 
_shelx_F_calc_maximum      152.60 
_exptl_crystal_F_000       624.00 
_reflns_d_resolution_high  0.8409 
 
loop_ 
 _symmetry_equiv_pos_as_xyz 
 'x, y, z' 
 '-x, y+1/2, -z+1/2' 
 '-x, -y, -z' 
 'x, -y-1/2, z-1/2' 
 
_cell_length_a    17.0941 
_cell_length_b     5.4175 
_cell_length_c    16.3099 
_cell_angle_alpha  90.000 
_cell_angle_beta   95.545 
_cell_angle_gamma  90.000 
 
_shelx_F_squared_multiplier     1.000 
 
loop_ 
 _refln_index_h 
 _refln_index_k 
 _refln_index_l 
 _refln_F_squared_calc 
 _refln_F_squared_meas 
 _refln_F_squared_sigma 
 _refln_observed_status 
   3   0   0      153.90      179.98     11.51 o 
   4   0   0     1033.23     1114.47     37.28 o 
   5   0   0      937.24      894.58     38.31 o 
   6   0   0       46.10       46.37      9.90 o 
   7   0   0       50.46       40.05      8.52 o 
   8   0   0       76.56       99.13     15.46 o 
   9   0   0       77.73       77.41     14.76 o 
  10   0   0      103.23       86.65     16.84 o 
  11   0   0      658.66      763.36     47.18 o 
  12   0   0       32.58       31.74      7.47 o 
  13   0   0       97.48      104.33     20.24 o 
  14   0   0      267.39      295.75     33.42 o 
  15   0   0        3.22        3.77      7.42 o 
  16   0   0     2428.45     2620.18    111.89 o 
  17   0   0       50.24       65.44     17.30 o 
  18   0   0       12.99        9.29     12.08 o 
  19   0   0        0.62       -2.28      6.79 o 
  20   0   0       34.01       33.49     13.19 o 
   1   1   0     2476.22     2500.53    137.52 o 
   2   1   0     4468.49     4127.67    289.41 o 
   3   1   0       59.12       77.01      4.80 o 
   4   1   0      657.59      732.03     50.12 o 
   5   1   0     1421.19     1349.54     26.66 o 
   6   1   0        1.47        0.10      1.64 o 
   7   1   0       31.82       30.18      4.39 o 
   8   1   0     1596.17     1707.83    105.75 o 
   9   1   0      242.62      262.01     23.32 o 
  10   1   0       20.74       21.07      3.88 o 
  11   1   0      190.47      187.51      9.97 o 
  12   1   0        0.80        0.75      2.96 o 
  13   1   0      273.16      261.82     41.31 o 
  14   1   0       25.40       25.02      7.99 o 
  15   1   0     1044.03     1098.53     47.36 o 
  16   1   0       80.38       90.96     13.94 o 
  17   1   0       23.34       23.89      8.06 o 
  18   1   0       47.58       44.99     10.10 o 
  19   1   0        0.01      -12.51     12.51 o 
   0   2   0     2795.24     2328.34     52.20 o 
   1   2   0       47.25       40.07      2.56 o 
   2   2   0      277.88      265.62      7.35 o 
   3   2   0     1202.25     1155.66     44.86 o 
   4   2   0        0.12        0.25      1.15 o 
   5   2   0       24.57       25.53      2.20 o 
   6   2   0     1123.52     1221.96     42.51 o 
   7   2   0      540.85      599.96     18.96 o 
   8   2   0       20.40       17.59      2.80 o 
   9   2   0       40.08       33.13      3.05 o 
  10   2   0      185.31      165.23      8.23 o 
  11   2   0      216.93      187.62      9.21 o 
  12   2   0        4.64        2.92      3.34 o 
  13   2   0      240.03      242.76     20.36 o 
  14   2   0       21.80       17.41      6.29 o 
  15   2   0       68.83       62.15     11.34 o 
  16   2   0        0.00        7.58      5.38 o 
  17   2   0        4.86       13.49      6.19 o 
  18   2   0        7.71        8.35      5.05 o 
  19   2   0        2.31        6.42     11.28 o 
   1   3   0       22.62       29.29      2.68 o 
   2   3   0      391.63      376.73     13.53 o 
   3   3   0      208.48      202.13      7.24 o 
   4   3   0       38.52       35.24      3.10 o 
   5   3   0       25.88       33.87      2.59 o 
   6   3   0       14.17       13.72      2.70 o 
   7   3   0       49.76       51.25      4.03 o 
   8   3   0       87.45       96.76      5.90 o 
   9   3   0       13.23       13.02      2.25 o 
  10   3   0        3.82        2.55      1.81 o 
  11   3   0        5.11        7.18      3.22 o 
  12   3   0       45.95       39.72      4.88 o 
  13   3   0       10.44       10.81      3.33 o 
  14   3   0       10.83        8.62      5.30 o 
  15   3   0        0.05        6.15      3.54 o 
  16   3   0        1.06        5.76      5.13 o 
  17   3   0        7.85       11.52      7.77 o 
   0   4   0       16.48       14.91      2.81 o 
   1   4   0       42.17       50.13      3.71 o 
   2   4   0        8.80        8.57      1.40 o 
   3   4   0        6.89        4.58      1.78 o 
   4   4   0       23.47       28.87      3.01 o 
   5   4   0       45.38       43.66      3.67 o 
   6   4   0      128.55      136.41      7.12 o 
   7   4   0      201.09      193.93      8.87 o 
   8   4   0       30.83       27.80      3.72 o 
   9   4   0       38.35       34.80      5.46 o 
  10   4   0      136.51      112.67     17.32 o 
  11   4   0        4.84        3.87      3.85 o 
  12   4   0        4.12       10.76      4.40 o 
  13   4   0        9.99        5.19      3.61 o 
  14   4   0        0.00        3.05      3.87 o 
  15   4   0       33.11       32.97      6.31 o 
   1   5   0       19.88       16.49      2.74 o 
   2   5   0        3.84        3.96      2.32 o 
   3   5   0        9.53       13.16      2.80 o 
   4   5   0       12.68       15.14      2.74 o 
   5   5   0        0.12       -1.93      1.93 o 
   6   5   0        4.95        3.47      2.59 o 
   7   5   0        7.76        9.65      3.09 o 
   8   5   0       31.52       33.33      5.64 o 
   9   5   0       12.42       14.98      3.64 o 
  10   5   0        0.56       -0.29      3.37 o 
  11   5   0        0.50       -2.31      3.37 o 
  12   5   0       19.59       24.53      6.24 o 
   0   6   0      524.17      705.32     47.39 o 
   1   6   0       29.16       25.97      6.64 o 
   2   6   0        1.30        0.77      4.13 o 
   3   6   0       15.93        4.75      4.80 o 
   4   6   0       13.82       12.76      6.43 o 
   5   6   0        0.50       -4.09      4.09 o 
   6   6   0        0.07       -0.34      8.57 o 
   7   6   0        0.90       12.54      6.66 o 
 -20   1   1        1.03       15.95     11.94 o 
 -19   1   1        0.10        6.68      5.34 o 
 -18   1   1       45.10       36.52     10.76 o 
 -17   1   1        1.54       -2.63     14.23 o 
 -16   1   1        4.51        4.96      3.69 o 
 -15   1   1       36.09       29.75      7.31 o 
 -14   1   1      869.39      909.32     50.28 o 
 -13   1   1       69.48       68.91     10.86 o 
 -12   1   1       47.05       54.22      6.26 o 
 -11   1   1     1163.79     1281.15     47.97 o 
 -10   1   1      257.62      276.40     13.18 o 
  -9   1   1       16.93       14.58      4.33 o 
  -8   1   1      383.10      434.18     15.12 o 
  -7   1   1      855.87      957.06     27.98 o 
  -6   1   1       17.66       12.30      4.18 o 
  -5   1   1     1326.78     1541.34     53.23 o 
  -4   1   1       28.74       30.49      2.19 o 
  -3   1   1        2.92        4.11      1.32 o 
  -2   1   1      157.87      145.47      6.14 o 
  -1   1   1        8.87        8.83      1.78 o 
   0   1   1       93.65       79.47      4.47 o 
   1   1   1     1100.24      917.46     31.32 o 
   2   1   1    15422.42    14205.92    431.52 o 
   3   1   1     1208.12     1077.41     30.07 o 
   4   1   1      272.67      257.45     21.12 o 
   5   1   1     2020.36     2629.52     53.28 o 
   6   1   1      841.96      897.93    159.29 o 
   7   1   1       18.96       10.04      4.17 o 
   8   1   1        0.06        3.85      2.90 o 
   9   1   1       17.47       25.37      3.14 o 
  10   1   1       97.58       95.48      6.72 o 
  11   1   1       29.23       22.57      3.65 o 
  12   1   1       67.59       60.17      9.49 o 
  13   1   1       65.90       49.38      5.50 o 
  14   1   1       12.86       14.91      6.20 o 
  15   1   1       44.16       41.17      8.81 o 
  16   1   1       90.81       72.23     12.42 o 
  17   1   1       55.00       49.76      9.15 o 
  18   1   1       98.95      107.29     16.61 o 
  19   1   1        7.03        0.13      5.91 o 
 -19   2   1        7.40        2.22      5.35 o 
 -18   2   1        0.65        4.82      6.26 o 
 -17   2   1        3.03       -0.10      4.41 o 
 -16   2   1       12.00        8.34      6.54 o 
 -15   2   1       19.09       17.01      6.70 o 
 -14   2   1      145.25      154.15     17.07 o 
 -13   2   1      145.47      133.29     15.36 o 
 -12   2   1      253.90      238.51     11.72 o 
 -11   2   1       47.20       41.73      4.01 o 
 -10   2   1       86.15       77.44      5.33 o 
  -9   2   1      137.15      125.39      8.34 o 
  -8   2   1       38.92       41.10      4.06 o 
  -7   2   1      320.60      280.43      8.90 o 
  -6   2   1      937.58      964.32     15.83 o 
  -5   2   1       13.45       19.31      2.11 o 
  -4   2   1       82.53       73.84      3.51 o 
  -3   2   1       22.19       25.15      1.87 o 
  -2   2   1      492.43      432.39      9.76 o 
  -1   2   1      263.84      238.19      8.43 o 
   0   2   1       12.10        9.70      1.45 o 
   1   2   1      420.67      361.55     11.31 o 
   2   2   1      451.54      428.43      8.88 o 
   3   2   1      117.14      109.69      4.85 o 
   4   2   1     2147.72     2063.02     38.52 o 
   5   2   1      556.95      552.59     24.00 o 
   6   2   1      145.67      154.03      6.05 o 
   7   2   1        7.00        2.77      1.71 o 
   8   2   1       35.46       37.71      3.42 o 
   9   2   1        7.29        7.36      2.13 o 
  10   2   1      163.67      155.84      6.22 o 
  11   2   1      103.02      104.73      5.68 o 
  12   2   1       17.59       16.29      3.61 o 
  13   2   1        1.20        0.88      2.52 o 
  14   2   1       29.69       29.45      7.18 o 
  15   2   1        0.38       -1.99      8.11 o 
  16   2   1       16.67       11.29      8.44 o 
  17   2   1        2.05        5.65     11.32 o 
  18   2   1        1.16        3.30      5.91 o 
  19   2   1        0.75       12.50      5.53 o 
 -17   3   1        7.63       17.14      7.74 o 
 -16   3   1        2.72       -0.69      3.64 o 
 -15   3   1        2.92        3.04      4.66 o 
 -14   3   1        4.49       -0.19      3.05 o 
 -13   3   1        8.46        6.91      3.06 o 
 -12   3   1        1.96        2.93      2.48 o 
 -11   3   1       23.92       22.30      3.50 o 
 -10   3   1       25.71       26.36      3.34 o 
  -9   3   1        0.18       -1.32      2.29 o 
  -8   3   1       22.86       19.18      2.74 o 
  -7   3   1       40.77       44.30      3.60 o 
  -6   3   1       15.77       12.08      2.37 o 
  -5   3   1      211.78      193.98      7.15 o 
  -4   3   1        0.71       -1.02      1.31 o 
  -3   3   1      240.08      232.21      8.37 o 
  -2   3   1       22.09       18.52      1.89 o 
  -1   3   1       61.26       45.37      3.48 o 
   0   3   1        7.43        6.36      1.53 o 
   1   3   1       11.07        8.15      1.54 o 
   2   3   1        9.52        7.10      1.42 o 
   3   3   1       42.76       42.66      3.30 o 
   4   3   1       11.32       10.87      1.75 o 
   5   3   1       46.38       42.65      3.57 o 
   6   3   1      120.88      108.88      6.32 o 
   7   3   1       13.74       16.92      3.23 o 
   8   3   1       44.69       50.68      4.83 o 
   9   3   1       45.22       49.52      5.32 o 
  10   3   1        1.79        2.73      2.17 o 
  11   3   1        3.85        3.13      1.80 o 
  12   3   1        1.14        3.58      2.50 o 
  13   3   1        2.75        2.70      2.12 o 
  14   3   1        0.01        1.13      2.51 o 
  15   3   1        1.64        1.72      2.77 o 
  16   3   1        6.67        7.81      6.37 o 
  17   3   1        1.93        4.26      6.04 o 
 -15   4   1        0.30       -4.93      5.01 o 
 -14   4   1       15.74       14.85      3.51 o 
 -13   4   1       70.93       66.70      7.09 o 
 -12   4   1       18.74       14.59      3.43 o 
 -11   4   1       14.25       13.22      4.27 o 
 -10   4   1        2.61        4.61      3.38 o 
  -9   4   1        4.59        5.36      2.96 o 
  -8   4   1       19.33       20.88      2.57 o 
  -7   4   1        4.20        4.27      1.75 o 
  -6   4   1      187.01      180.41      8.14 o 
  -5   4   1        0.21        1.90      1.85 o 
  -4   4   1       12.21       12.41      2.02 o 
  -3   4   1        1.16        1.13      1.80 o 
  -2   4   1        3.99        4.99      1.92 o 
  -1   4   1       10.33       12.47      2.13 o 
   0   4   1       61.33       59.27      4.28 o 
   1   4   1       21.52       24.47      2.61 o 
   2   4   1       13.93       12.75      1.63 o 
   3   4   1        9.90        6.86      1.76 o 
   4   4   1        7.72        8.55      2.16 o 
   5   4   1       15.53       15.11      2.45 o 
   6   4   1       12.80        8.08      2.75 o 
   7   4   1       62.79       65.45      5.20 o 
   8   4   1        5.64       10.07      2.93 o 
   9   4   1        1.74        0.17      3.29 o 
  10   4   1      126.56      117.88     11.21 o 
  11   4   1        0.25       -2.39      3.18 o 
  12   4   1        1.81       -1.96      2.92 o 
  13   4   1        2.58        7.88      4.23 o 
  14   4   1       11.00        2.60      3.85 o 
  15   4   1        2.00       -4.04      7.56 o 
 -12   5   1       29.56       25.79      6.96 o 
 -11   5   1       18.07       18.61      6.63 o 
 -10   5   1        0.18        7.27      3.63 o 
  -9   5   1       18.25        8.63      4.44 o 
  -8   5   1       48.34       40.71      6.45 o 
  -7   5   1       43.50       41.66      5.17 o 
  -6   5   1        0.11       -2.21      2.21 o 
  -5   5   1        2.51        7.43      2.44 o 
  -4   5   1        0.36       -1.75      1.75 o 
  -3   5   1       15.06       16.32      2.78 o 
  -2   5   1       38.74       43.98      4.84 o 
  -1   5   1        0.03        0.05      2.59 o 
   0   5   1        3.02        1.52      1.92 o 
   1   5   1        8.46        8.23      2.77 o 
   2   5   1      447.14      525.10     17.20 o 
   3   5   1        2.14        4.54      2.39 o 
   4   5   1       21.55       29.59      4.08 o 
   5   5   1        4.86        6.94      2.07 o 
   6   5   1        0.00        1.52      2.16 o 
   7   5   1       14.32       15.31      4.01 o 
   8   5   1        0.11        3.65      2.72 o 
   9   5   1        0.02       -2.43      3.52 o 
  10   5   1       10.34        3.57      5.86 o 
  11   5   1        0.12        3.63      4.65 o 
  12   5   1        2.29        4.47      3.71 o 
  -7   6   1        0.65        4.87      6.28 o 
  -6   6   1        0.06        2.25      4.11 o 
  -5   6   1        1.26        1.42      4.16 o 
  -4   6   1        2.18        1.70      5.13 o 
  -3   6   1       25.48       27.41      6.07 o 
  -2   6   1       10.92       10.38      4.97 o 
  -1   6   1      112.36      130.10     14.29 o 
   0   6   1        0.84        3.34      6.61 o 
   1   6   1       32.41       55.70      9.75 o 
   2   6   1        2.14        0.91      4.41 o 
   3   6   1        1.27        9.46      6.13 o 
   4   6   1        2.54        1.04      6.34 o 
   5   6   1        0.03        2.04      3.86 o 
   6   6   1        2.51        0.74      4.06 o 
   7   6   1        3.70        9.26      6.14 o 
 -20   0   2        0.33      -10.73     11.11 o 
 -19   0   2       13.17       11.79      9.35 o 
 -18   0   2        6.57       -7.32     11.34 o 
 -17   0   2        0.76       -5.18      7.59 o 
 -16   0   2      291.71      219.93     23.46 o 
 -15   0   2       54.63       48.09      9.79 o 
 -14   0   2      320.64      286.06     26.19 o 
 -13   0   2      117.60      106.64      6.26 o 
 -12   0   2        0.00       -1.69      1.69 o 
 -11   0   2      157.29      151.90     10.68 o 
 -10   0   2       64.00       59.80      6.51 o 
  -9   0   2      283.25      326.60     27.86 o 
  -8   0   2       89.52       95.53      7.04 o 
  -7   0   2        2.94        0.65      2.13 o 
  -6   0   2     3903.82     5025.38    206.21 o 
  -5   0   2       15.56       19.24      2.89 o 
  -4   0   2     2906.50     4005.90    238.62 o 
  -3   0   2     1507.90     2220.49     33.33 o 
  -2   0   2    17310.26    24483.52    386.58 o 
   2   0   2     6407.60     5192.02    161.12 o 
   3   0   2     9828.34    11666.64    202.21 o 
   4   0   2     8440.92    10051.67    182.43 o 
   5   0   2       41.39       31.44      7.16 o 
   6   0   2        5.15        0.02      4.63 o 
   7   0   2       25.61       20.14      6.66 o 
   8   0   2      319.54      290.68     25.61 o 
   9   0   2       62.68       42.63     11.38 o 
  10   0   2       97.80       98.41     15.87 o 
  11   0   2       36.74       32.09     10.28 o 
  12   0   2      135.22      147.33     21.38 o 
  13   0   2        0.04       -1.64      4.35 o 
  14   0   2      525.86      543.11     44.59 o 
  15   0   2      626.36      715.51     52.87 o 
  16   0   2      130.15      117.48     21.48 o 
  17   0   2      699.98      694.59     56.81 o 
  18   0   2      536.85      527.93     50.54 o 
  19   0   2       42.11       44.10     16.07 o 
 -20   1   2        8.99       13.80      7.67 o 
 -19   1   2       40.73       33.44     20.39 o 
 -18   1   2        3.31        2.93     12.35 o 
 -17   1   2       17.90       14.41      7.30 o 
 -16   1   2       10.50        9.86      7.26 o 
 -15   1   2        4.69        6.20      4.55 o 
 -14   1   2      839.36      953.06     55.40 o 
 -13   1   2     1069.06     1289.87     48.29 o 
 -12   1   2      379.73      457.56     31.81 o 
 -11   1   2      254.06      286.15     17.90 o 
 -10   1   2      725.97      996.76     31.77 o 
  -9   1   2      101.77       92.35     10.77 o 
  -8   1   2      802.90     1047.64     28.10 o 
  -7   1   2      976.46     1353.36     78.77 o 
  -6   1   2      137.10      146.94     13.05 o 
  -5   1   2       40.06       39.65      5.34 o 
  -4   1   2      578.13      643.53     30.21 o 
  -3   1   2     2956.74     2704.29     51.09 o 
  -2   1   2       84.82       66.94      3.55 o 
  -1   1   2      484.09      429.47     40.72 o 
   0   1   2     1387.53     1301.69     22.01 o 
   1   1   2     3740.77     3170.91    107.59 o 
   2   1   2    14071.39    11766.91    382.40 o 
   3   1   2    23287.09    18975.78    351.49 o 
   4   1   2      163.91      143.19      6.58 o 
   5   1   2      342.83      313.82     27.93 o 
   6   1   2      316.78      331.03     13.23 o 
   7   1   2       72.06       75.31      7.11 o 
   8   1   2      207.92      207.38     23.99 o 
   9   1   2      512.74      532.50     17.75 o 
  10   1   2        1.18        1.74      1.75 o 
  11   1   2       15.39       13.46      3.14 o 
  12   1   2       87.63       70.40      7.31 o 
  13   1   2        0.45       -0.15      4.63 o 
  14   1   2       18.62       13.23      5.93 o 
  15   1   2       10.19       -5.01      5.21 o 
  16   1   2       11.00       19.70      6.75 o 
  17   1   2        1.15       -1.04      3.66 o 
  18   1   2       79.22       59.23     11.56 o 
  19   1   2       18.50       30.43      8.71 o 
 -19   2   2        0.56       -0.01     14.75 o 
 -18   2   2       13.09       11.96      6.34 o 
 -17   2   2        6.72       14.14      7.49 o 
 -16   2   2       11.14       10.93      7.05 o 
 -15   2   2       25.07       23.91      7.11 o 
 -14   2   2       67.82       63.23     11.26 o 
 -13   2   2       35.26       38.09      8.09 o 
 -12   2   2      384.10      396.55     17.12 o 
 -11   2   2       11.17        8.39      2.92 o 
 -10   2   2       35.77       26.23      3.32 o 
  -9   2   2      153.60      138.58      8.79 o 
  -8   2   2       28.37       31.22      2.70 o 
  -7   2   2        4.29        3.84      1.61 o 
  -6   2   2        0.97        0.93      1.30 o 
  -5   2   2       76.41       84.05      4.31 o 
  -4   2   2      359.82      323.12      7.62 o 
  -3   2   2       25.39       22.21      1.75 o 
  -2   2   2      149.57      136.58      6.91 o 
  -1   2   2      154.44      128.43      6.05 o 
   0   2   2        1.84        0.73      1.02 o 
   1   2   2      196.78      152.77      4.93 o 
   2   2   2       96.17       78.83      4.02 o 
   3   2   2       18.80       16.72      1.75 o 
   4   2   2      472.48      465.78     16.85 o 
   5   2   2      559.70      572.11     15.81 o 
   6   2   2      380.15      405.67     11.80 o 
   7   2   2        3.79        2.00      1.30 o 
   8   2   2      329.18      319.12      8.39 o 
   9   2   2       19.21       14.67      2.08 o 
  10   2   2       15.29       15.73      2.00 o 
  11   2   2      410.51      343.15      9.60 o 
  12   2   2       77.60       72.77      4.64 o 
  13   2   2        8.52        6.23      1.94 o 
  14   2   2        0.00        0.31      3.12 o 
  15   2   2       39.24       43.18      4.39 o 
  16   2   2        0.10       -7.33     11.40 o 
  17   2   2        7.11        7.00      5.88 o 
  18   2   2        3.63       11.26      5.74 o 
 -17   3   2        0.19       -6.08      6.08 o 
 -16   3   2        0.64       -2.72      4.22 o 
 -15   3   2       11.12        5.63      3.53 o 
 -14   3   2        0.57       -1.47      3.08 o 
 -13   3   2        0.01       -3.23      3.23 o 
 -12   3   2       29.57       28.64      4.56 o 
 -11   3   2        3.34        4.30      2.29 o 
 -10   3   2       23.08       23.44      3.15 o 
  -9   3   2       26.95       29.46      3.23 o 
  -8   3   2       30.56       27.51      2.97 o 
  -7   3   2      136.82      114.15      5.46 o 
  -6   3   2       20.51       22.15      2.60 o 
  -5   3   2        2.37        2.14      1.59 o 
  -4   3   2     4138.25     3966.19     54.16 o 
  -3   3   2      370.10      350.72      9.11 o 
  -2   3   2       63.18       65.09      3.26 o 
  -1   3   2        5.52        3.88      1.47 o 
   0   3   2       28.80       37.46      2.86 o 
   1   3   2        0.33       -0.50      1.28 o 
   2   3   2      145.12      119.82      5.04 o 
   3   3   2       12.23       13.69      2.27 o 
   4   3   2       64.98       61.71      4.24 o 
   5   3   2       36.27       33.95      3.09 o 
   6   3   2      143.47      143.71      7.47 o 
   7   3   2        0.46        1.46      2.18 o 
   8   3   2        7.04        7.94      2.17 o 
   9   3   2        4.25        7.46      3.17 o 
  10   3   2       13.84       13.02      2.93 o 
  11   3   2       36.09       41.13      8.65 o 
  12   3   2      327.41      274.58     16.03 o 
  13   3   2       16.66        9.90      3.20 o 
  14   3   2        5.97        8.03      3.10 o 
  15   3   2        7.32       16.14      4.35 o 
  16   3   2       24.42       19.75      5.70 o 
  17   3   2       11.06        2.29      3.86 o 
 -15   4   2       15.59       31.09      6.35 o 
 -14   4   2        0.46        7.08      3.80 o 
 -13   4   2       31.31       28.42      4.87 o 
 -12   4   2       75.99       82.21      7.82 o 
 -11   4   2        7.63        0.80      5.09 o 
 -10   4   2        8.49       10.64      3.13 o 
  -9   4   2       11.98        9.58      2.34 o 
  -8   4   2        3.43        0.51      1.93 o 
  -7   4   2       18.03       11.91      2.26 o 
  -6   4   2        0.03        0.19      1.97 o 
  -5   4   2       16.57       25.11      2.88 o 
  -4   4   2        6.53        4.33      1.76 o 
  -3   4   2        3.59        5.86      1.87 o 
  -2   4   2       23.48       27.56      2.50 o 
  -1   4   2       33.50       31.81      3.31 o 
   0   4   2       51.55       54.73      4.22 o 
   1   4   2       86.73      106.51      5.49 o 
   2   4   2       29.38       33.15      3.25 o 
   3   4   2        0.43        0.92      1.54 o 
   4   4   2        8.30        4.96      1.58 o 
   5   4   2      145.80      160.38      7.44 o 
   6   4   2        0.34        1.41      1.60 o 
   7   4   2        1.41        3.03      2.16 o 
   8   4   2       71.30       59.85      6.39 o 
   9   4   2        1.32        1.50      2.60 o 
  10   4   2        2.47        3.34      3.87 o 
  11   4   2      149.20      158.03     16.49 o 
  12   4   2        0.74       -5.92      5.92 o 
  13   4   2       17.11        8.64      3.42 o 
  14   4   2        7.41       12.99      4.78 o 
  15   4   2        4.60       12.18      5.80 o 
 -12   5   2        8.13        3.18      4.37 o 
 -11   5   2        0.00       -2.70      3.68 o 
 -10   5   2       26.77       26.29      5.10 o 
  -9   5   2        0.50       -1.33      6.00 o 
  -8   5   2        0.62        4.57      2.22 o 
  -7   5   2       24.85       24.49      3.90 o 
  -6   5   2        9.15       15.35      3.28 o 
  -5   5   2        0.10       -1.13      1.79 o 
  -4   5   2       17.06       22.04      2.98 o 
  -3   5   2        1.33        5.21      1.69 o 
  -2   5   2       19.09       18.94      2.54 o 
  -1   5   2       53.40       54.10      4.97 o 
   0   5   2        4.69        2.99      2.22 o 
   1   5   2       24.14       25.50      3.76 o 
   2   5   2      243.80      290.30     12.20 o 
   3   5   2      118.60      137.96      7.96 o 
   4   5   2        3.50        2.88      1.94 o 
   5   5   2        0.72        4.35      2.77 o 
   6   5   2        6.71        5.43      2.27 o 
   7   5   2        0.02        0.91      2.92 o 
   8   5   2        0.07        3.73      3.18 o 
   9   5   2        1.23        2.09      3.29 o 
  10   5   2       24.43       25.63      5.63 o 
  11   5   2        0.92       -0.29      4.48 o 
  12   5   2        2.86       -0.54      3.82 o 
  -7   6   2        0.17        0.05      3.76 o 
  -6   6   2        6.84        1.96      3.95 o 
  -5   6   2        4.69        4.15      4.43 o 
  -4   6   2        6.22        5.62      5.33 o 
  -3   6   2        7.69        8.60      3.49 o 
  -2   6   2       64.75       79.29     11.09 o 
  -1   6   2        1.10        6.08      4.85 o 
   0   6   2        0.77        2.23      5.93 o 
   1   6   2       38.14       47.48      9.04 o 
   2   6   2       38.36       42.89      8.10 o 
   3   6   2       14.12       30.71      7.81 o 
   4   6   2        7.66       12.02      4.79 o 
   5   6   2        1.82        2.92      5.38 o 
   6   6   2        0.26       -1.24      3.01 o 
 -20   1   3       22.24       25.83      8.45 o 
 -19   1   3        6.38        7.93      9.86 o 
 -18   1   3       12.68       16.41     11.94 o 
 -17   1   3       56.21       34.43      9.19 o 
 -16   1   3      362.03      319.57     17.32 o 
 -15   1   3       81.15       72.17     10.13 o 
 -14   1   3        0.57       -2.77      2.77 o 
 -13   1   3       89.91      110.70      9.48 o 
 -12   1   3      201.63      218.05     11.51 o 
 -11   1   3        0.00       -0.79      1.87 o 
 -10   1   3      658.55      897.56     25.58 o 
  -9   1   3       24.47       36.28      4.01 o 
  -8   1   3      559.40      754.87     20.91 o 
  -7   1   3       43.68       50.52      4.49 o 
  -6   1   3      740.45      900.05     43.50 o 
  -5   1   3       62.79       50.50      4.43 o 
  -4   1   3      204.83      173.06     13.55 o 
  -3   1   3       51.76       46.61      2.99 o 
  -2   1   3      162.95      154.76      4.58 o 
  -1   1   3      217.72      219.68     23.21 o 
   0   1   3    12648.32    10734.89    143.41 o 
   1   1   3       18.50       12.06      1.62 o 
   2   1   3      671.30      634.04     21.06 o 
   3   1   3     5479.90     4899.96    103.00 o 
   4   1   3     5237.55     4790.49     93.28 o 
   5   1   3        4.99        4.36      1.86 o 
   6   1   3      977.04      975.60     33.51 o 
   7   1   3      638.41      658.65     27.80 o 
   8   1   3       61.76       60.66      5.04 o 
   9   1   3        0.01        0.59      2.23 o 
  10   1   3      503.02      481.58     16.60 o 
  11   1   3        2.77        3.17      2.73 o 
  12   1   3       57.63       57.03      9.19 o 
  13   1   3        0.78        1.81      5.11 o 
  14   1   3        1.86        6.57      5.61 o 
  15   1   3        5.10       11.37      6.64 o 
  16   1   3      152.84      150.50     17.80 o 
  17   1   3        0.65       -0.52     12.92 o 
  18   1   3       25.69       36.75      9.96 o 
  19   1   3       12.97       19.63      8.25 o 
 -19   2   3        2.34       -0.36      6.99 o 
 -18   2   3       48.73       56.75     12.57 o 
 -17   2   3        2.89        6.50      4.83 o 
 -16   2   3        7.96        4.85      5.43 o 
 -15   2   3      138.09      132.67     12.09 o 
 -14   2   3       90.08       94.21     10.29 o 
 -13   2   3      179.65      188.84     13.70 o 
 -12   2   3      125.78      114.33      7.85 o 
 -11   2   3     1653.61     1644.38     61.68 o 
 -10   2   3       10.19        6.73      3.23 o 
  -9   2   3      184.64      182.27      8.97 o 
  -8   2   3      108.07      121.45      4.78 o 
  -7   2   3       44.73       36.48      2.70 o 
  -6   2   3       98.79       87.12      4.18 o 
  -5   2   3        0.14        0.32      1.36 o 
  -4   2   3       56.45       56.09      3.29 o 
  -3   2   3      512.62      471.57      8.23 o 
  -2   2   3     2297.52     2042.76     23.21 o 
  -1   2   3      121.75      115.87      4.92 o 
   0   2   3      322.88      278.92     11.43 o 
   1   2   3       24.08       20.93      1.78 o 
   2   2   3     1445.83     1329.86     25.61 o 
   3   2   3      376.98      340.65     15.16 o 
   4   2   3        9.03        6.73      1.54 o 
   5   2   3     2674.29     2679.38     45.58 o 
   6   2   3        4.66        1.46      1.70 o 
   7   2   3      149.92      165.73      7.29 o 
   8   2   3      413.40      413.68     12.24 o 
   9   2   3       88.42       80.85      5.54 o 
  10   2   3        2.35        3.17      1.58 o 
  11   2   3       49.63       44.16      3.51 o 
  12   2   3      136.69      112.62      5.00 o 
  13   2   3       51.80       41.88      3.52 o 
  14   2   3       17.25       16.64      2.71 o 
  15   2   3        8.59        7.58      1.76 o 
  16   2   3       33.38       34.06      8.70 o 
  17   2   3        0.01       10.07      6.79 o 
  18   2   3        8.38        9.28      9.84 o 
 -17   3   3       13.50       11.09      5.41 o 
 -16   3   3       12.65       11.72      3.84 o 
 -15   3   3       28.73       22.82      5.12 o 
 -14   3   3        0.92        0.55      3.49 o 
 -13   3   3       17.41       12.03      3.11 o 
 -12   3   3       16.97       11.82      2.80 o 
 -11   3   3        9.12        6.46      2.80 o 
 -10   3   3       37.10       37.18      4.21 o 
  -9   3   3        3.61        1.27      2.00 o 
  -8   3   3        0.51       -0.17      1.60 o 
  -7   3   3        0.66        1.13      1.34 o 
  -6   3   3        1.53        1.29      1.34 o 
  -5   3   3       88.85       89.76      4.27 o 
  -4   3   3       29.41       31.87      2.26 o 
  -3   3   3       74.66       63.21      3.12 o 
  -2   3   3        0.63       -0.78      0.78 o 
  -1   3   3       32.96       36.08      3.28 o 
   0   3   3        7.33        6.52      1.81 o 
   1   3   3       62.11       56.39      3.29 o 
   2   3   3       91.15       72.36      3.97 o 
   3   3   3        9.48        6.87      1.75 o 
   4   3   3       81.84       88.64      4.62 o 
   5   3   3        0.10       -0.02      1.38 o 
   6   3   3       29.79       35.98      4.20 o 
   7   3   3        0.01       -1.85      1.85 o 
   8   3   3        0.26       -0.84      1.88 o 
   9   3   3        0.35        1.66      2.72 o 
  10   3   3        9.73        6.63      3.18 o 
  11   3   3       18.22       16.12      7.22 o 
  12   3   3        2.39        3.46      4.18 o 
  13   3   3        0.49        2.37      2.92 o 
  14   3   3        0.01        2.08      2.61 o 
  15   3   3        6.57        7.66      5.79 o 
  16   3   3        1.11       -1.01      5.78 o 
  17   3   3        3.29       11.38      6.43 o 
 -15   4   3       82.92       85.15      8.87 o 
 -14   4   3        0.81        2.92      4.13 o 
 -13   4   3       30.53       34.23      5.83 o 
 -12   4   3       64.49       63.55      6.91 o 
 -11   4   3       52.11       60.93      6.75 o 
 -10   4   3       11.79       12.66      3.08 o 
  -9   4   3        4.19        5.99      2.15 o 
  -8   4   3        0.34        1.68      2.76 o 
  -7   4   3        0.62        0.87      1.64 o 
  -6   4   3        0.05       -1.60      1.60 o 
  -5   4   3        2.39        1.03      1.90 o 
  -4   4   3        3.65        4.08      2.01 o 
  -3   4   3        6.90        6.61      1.64 o 
  -2   4   3       24.42       23.09      2.46 o 
  -1   4   3        0.00       -0.63      1.23 o 
   0   4   3       93.61       81.40      9.16 o 
   1   4   3       26.75       30.48      3.10 o 
   2   4   3        3.59        5.59      2.31 o 
   3   4   3        2.36        3.80      1.76 o 
   4   4   3       18.17       16.98      2.30 o 
   5   4   3      223.15      240.88     10.48 o 
   6   4   3        0.38        0.16      2.09 o 
   7   4   3        8.74        7.96      2.58 o 
   8   4   3       29.63       30.14      4.69 o 
   9   4   3        2.72       -3.40      3.40 o 
  10   4   3        4.30        0.60      2.39 o 
  11   4   3       14.98        4.96      5.26 o 
  12   4   3        7.02        4.21      4.93 o 
  13   4   3        1.23        0.07      5.15 o 
  14   4   3       12.31       19.20      4.62 o 
  15   4   3        0.35       -0.88      6.75 o 
 -12   5   3        4.20        5.35      6.20 o 
 -11   5   3        2.28        6.99      3.49 o 
 -10   5   3       45.66       41.01      9.81 o 
  -9   5   3       12.50       11.44      4.34 o 
  -8   5   3        3.90        5.23      2.89 o 
  -7   5   3        0.31        3.13      2.53 o 
  -6   5   3       18.79       19.68      3.63 o 
  -5   5   3        1.48        0.48      1.83 o 
  -4   5   3        0.38        1.03      0.98 o 
  -3   5   3        1.16        0.19      1.65 o 
  -2   5   3        7.39        6.10      3.75 o 
  -1   5   3       27.28       23.47      4.03 o 
   0   5   3      385.08      438.61     23.27 o 
   1   5   3       37.92       38.14      3.96 o 
   2   5   3       48.26       52.36      4.30 o 
   3   5   3       48.54       41.87      3.90 o 
   4   5   3       65.34       73.66      5.70 o 
   5   5   3        0.74       -1.71      3.34 o 
   6   5   3       10.37       14.19      2.87 o 
   7   5   3       31.31       29.32      4.37 o 
   8   5   3        8.19        6.41      4.98 o 
   9   5   3        0.00        2.23      3.28 o 
  10   5   3       38.09       48.52      7.66 o 
  11   5   3        2.02        6.36      5.29 o 
  12   5   3        2.57        7.58      4.64 o 
  -6   6   3       15.54       16.00     11.72 o 
  -5   6   3        2.55       -0.94      7.45 o 
  -4   6   3        0.44       -2.61     11.87 o 
  -3   6   3        0.40       -1.50      4.35 o 
  -2   6   3        0.19       -5.38      5.38 o 
  -1   6   3        1.19        2.42      5.95 o 
   0   6   3       13.72       15.31      3.93 o 
   1   6   3        0.81        1.43      3.97 o 
   2   6   3       16.68       15.71      4.59 o 
   3   6   3        3.46        1.76      3.97 o 
   4   6   3        9.84       23.13      7.54 o 
   5   6   3       22.38       45.78      7.44 o 
   6   6   3        0.63       -2.69      5.26 o 
 -20   0   4        0.01        2.48      7.00 o 
 -19   0   4        8.23       10.54      6.75 o 
 -18   0   4       46.87       78.81     22.18 o 
 -17   0   4       31.70       27.74      9.96 o 
 -16   0   4       14.01       11.62      4.32 o 
 -15   0   4       89.13       91.92     15.48 o 
 -14   0   4       17.65       15.81      4.38 o 
 -13   0   4       14.01       24.54      6.59 o 
 -12   0   4       32.96       36.52      6.06 o 
 -11   0   4       92.98      107.66     12.56 o 
 -10   0   4      450.09      605.02     28.75 o 
  -9   0   4     1055.24     1644.43     66.19 o 
  -8   0   4     5119.43     8434.16    180.79 o 
  -7   0   4     6352.10     9669.96    194.58 o 
  -6   0   4     2739.85     4166.05     63.63 o 
  -5   0   4     4666.90     7207.05     97.04 o 
  -4   0   4     1110.64     1829.32     53.88 o 
  -3   0   4      652.05      954.72     34.68 o 
  -2   0   4      706.36      916.83     31.46 o 
  -1   0   4     2906.08     3935.11     77.11 o 
   0   0   4      197.66      179.38     11.08 o 
   1   0   4      142.63      160.67      7.58 o 
   2   0   4     8462.55     6776.91     87.37 o 
   3   0   4        7.55        3.96      1.91 o 
   4   0   4        2.47        6.59      2.08 o 
   5   0   4      470.20      459.57     17.98 o 
   6   0   4      855.38      826.38     20.33 o 
   7   0   4      459.32      482.82     23.84 o 
   8   0   4      594.53      602.70     37.86 o 
   9   0   4     1020.30     1118.99     53.61 o 
  10   0   4       18.39       25.04      7.80 o 
  11   0   4       76.56       69.05      8.97 o 
  12   0   4       47.39       36.20     11.01 o 
  13   0   4        0.07        6.30      7.60 o 
  14   0   4        3.75        2.09      7.06 o 
  15   0   4      180.12      148.90     24.78 o 
  16   0   4      260.77      217.32     30.72 o 
  17   0   4       64.79       84.10     20.20 o 
  18   0   4       29.22       41.16     16.74 o 
  19   0   4       12.88       11.38      7.78 o 
 -19   1   4        4.35        2.10      4.92 o 
 -18   1   4       15.16        2.81      5.59 o 
 -17   1   4       39.14       47.86     10.90 o 
 -16   1   4       24.32       23.46      9.82 o 
 -15   1   4      145.27      150.70     11.72 o 
 -14   1   4        0.17        0.52      2.63 o 
 -13   1   4       54.91       58.35      5.69 o 
 -12   1   4       35.54       33.46      3.82 o 
 -11   1   4      119.52      147.98      7.45 o 
 -10   1   4       17.88       27.75      3.60 o 
  -9   1   4      118.86      149.27      8.57 o 
  -8   1   4      440.01      607.51     25.20 o 
  -7   1   4      195.95      228.49     11.72 o 
  -6   1   4       38.65       47.27      4.05 o 
  -5   1   4      410.27      539.53     22.17 o 
  -4   1   4       36.56       28.36      2.99 o 
  -3   1   4      769.38      781.60     44.87 o 
  -2   1   4      494.04      500.66     27.91 o 
  -1   1   4      133.43      122.61      6.29 o 
   0   1   4     1311.75     1258.34     83.47 o 
   1   1   4    20522.62    17806.19    291.43 o 
   2   1   4      237.51      220.86      5.98 o 
   3   1   4       26.71       26.27      2.52 o 
   4   1   4     1918.37     1635.59     24.63 o 
   5   1   4      101.04      102.44      6.06 o 
   6   1   4      113.04      106.27      5.73 o 
   7   1   4     2094.38     2161.05     41.72 o 
   8   1   4      297.17      331.10     16.73 o 
   9   1   4      211.31      222.86     13.24 o 
  10   1   4        0.43       -0.52      6.85 o 
  11   1   4        4.78        4.88      3.75 o 
  12   1   4       31.78       33.22      7.47 o 
  13   1   4        1.21        2.78      3.51 o 
  14   1   4        8.62       10.45      3.53 o 
  15   1   4        9.41       13.86      6.44 o 
  16   1   4       20.21       25.01      8.35 o 
  17   1   4      116.94      129.29     17.80 o 
  18   1   4       51.26       67.72     14.39 o 
  19   1   4        1.97       10.42      5.45 o 
 -19   2   4        0.59        2.77     10.33 o 
 -18   2   4        5.13        3.90      5.44 o 
 -17   2   4      106.60      114.39     18.06 o 
 -16   2   4        0.63        8.68      5.31 o 
 -15   2   4        0.50       -4.12      5.43 o 
 -14   2   4      556.79      573.20     24.81 o 
 -13   2   4        2.73       -0.33      3.04 o 
 -12   2   4       97.63       97.75      7.16 o 
 -11   2   4      947.98      965.49     55.47 o 
 -10   2   4      199.49      217.02     12.09 o 
  -9   2   4       20.30       19.83      2.42 o 
  -8   2   4      100.86       95.61      5.41 o 
  -7   2   4       29.42       25.76      2.51 o 
  -6   2   4       12.80       10.24      2.04 o 
  -5   2   4       91.69       92.84      4.17 o 
  -4   2   4       56.85       51.47      2.75 o 
  -3   2   4      421.27      387.63      7.33 o 
  -2   2   4      267.49      268.56     10.73 o 
  -1   2   4     2874.46     2743.34     48.18 o 
   0   2   4       98.34       84.34      4.35 o 
   1   2   4       21.35       19.10      2.35 o 
   2   2   4      802.04      786.45     20.77 o 
   3   2   4        5.52        3.92      1.39 o 
   4   2   4      469.47      431.13     15.63 o 
   5   2   4     2195.49     2009.91     37.84 o 
   6   2   4      721.94      677.19     15.81 o 
   7   2   4       28.19       25.62      2.82 o 
   8   2   4       40.44       34.74      3.35 o 
   9   2   4        9.46        7.76      1.95 o 
  10   2   4        1.31        3.66      2.69 o 
  11   2   4        9.30        9.01      3.28 o 
  12   2   4        2.86        1.77      2.88 o 
  13   2   4       31.36       31.18      3.53 o 
  14   2   4       73.91       58.00      4.89 o 
  15   2   4        0.71        0.13      7.24 o 
  16   2   4       10.42        2.59      4.39 o 
  17   2   4        6.10        6.02      5.18 o 
  18   2   4        1.86        6.50      5.29 o 
 -17   3   4        1.93       -1.73      5.17 o 
 -16   3   4        7.08       -3.66      4.03 o 
 -15   3   4        7.51       12.57      5.37 o 
 -14   3   4       87.16       87.48      9.85 o 
 -13   3   4       79.27       73.29      6.98 o 
 -12   3   4       95.16       86.24      6.99 o 
 -11   3   4       60.25       56.87      5.43 o 
 -10   3   4       83.70       90.48      5.70 o 
  -9   3   4      138.15      127.45      7.20 o 
  -8   3   4       29.94       35.04      2.85 o 
  -7   3   4       26.12       26.19      2.85 o 
  -6   3   4      192.96      185.78      6.92 o 
  -5   3   4       91.09       84.57      4.47 o 
  -4   3   4        0.83        1.00      1.24 o 
  -3   3   4      474.40      483.99     22.55 o 
  -2   3   4     1116.92     1072.31     28.77 o 
  -1   3   4      239.55      255.77      8.91 o 
   0   3   4      130.23      124.53      6.29 o 
   1   3   4      221.91      188.45      7.40 o 
   2   3   4        1.54        0.33      1.08 o 
   3   3   4       35.83       39.37      3.16 o 
   4   3   4      348.30      308.27      9.19 o 
   5   3   4       46.65       47.71      3.66 o 
   6   3   4        7.20        7.28      1.81 o 
   7   3   4       52.51       57.60      5.04 o 
   8   3   4        0.11       -0.25      3.01 o 
   9   3   4        1.04        3.42      2.16 o 
  10   3   4       40.80       38.54      4.31 o 
  11   3   4      169.78      162.09     11.30 o 
  12   3   4      105.64      110.57     10.52 o 
  13   3   4      171.14      172.18     13.06 o 
  14   3   4      295.20      261.79     23.30 o 
  15   3   4       25.16       39.20     10.08 o 
  16   3   4        7.50       -1.30      5.98 o 
  17   3   4        4.38        6.11      7.40 o 
 -15   4   4       28.93       18.44      5.32 o 
 -14   4   4      175.24      164.84     11.85 o 
 -13   4   4       15.91       14.32      4.06 o 
 -12   4   4      166.55      150.14     10.68 o 
 -11   4   4      160.03      174.64     11.34 o 
 -10   4   4        1.64        0.06      1.91 o 
  -9   4   4        3.16        3.90      2.06 o 
  -8   4   4        1.08       -0.38      1.70 o 
  -7   4   4       18.39       18.82      2.67 o 
  -6   4   4        1.68        1.16      1.51 o 
  -5   4   4       11.19       15.13      2.08 o 
  -4   4   4        0.54        0.65      0.64 o 
  -3   4   4       82.22       91.51      7.01 o 
  -2   4   4       22.61       24.52      4.34 o 
  -1   4   4      454.88      470.77     17.57 o 
   0   4   4       31.41       27.79      4.29 o 
   1   4   4        0.00        2.29      2.22 o 
   2   4   4      310.20      263.00      8.78 o 
   3   4   4       11.81        9.25      2.06 o 
   4   4   4       38.24       35.42      3.61 o 
   5   4   4      310.99      334.18     12.69 o 
   6   4   4        9.57        4.50      2.23 o 
   7   4   4       25.90       29.47      4.28 o 
   8   4   4       18.36       19.19      3.81 o 
   9   4   4       24.05       31.12      5.41 o 
  10   4   4        2.29        0.37      3.01 o 
  11   4   4        1.98        2.51      3.36 o 
  12   4   4        0.05        3.55      3.70 o 
  13   4   4       11.87       18.41      4.90 o 
  14   4   4       14.12       14.06      4.06 o 
 -12   5   4        0.09      -15.24     18.25 o 
 -11   5   4        0.10       -4.42      6.22 o 
 -10   5   4        0.73        6.04      5.82 o 
  -9   5   4       21.43       20.17      6.23 o 
  -8   5   4        2.85        4.41      3.26 o 
  -7   5   4        3.27       -2.41      6.05 o 
  -6   5   4        0.03        5.00      2.83 o 
  -5   5   4        0.37       -1.34      2.34 o 
  -4   5   4        3.44        2.78      3.21 o 
  -3   5   4        3.32        5.51      3.94 o 
  -2   5   4        2.59        2.59      2.42 o 
  -1   5   4        5.94        7.07      3.23 o 
   0   5   4       78.99       94.38      9.00 o 
   1   5   4      170.21      171.54     11.61 o 
   2   5   4       27.05       19.87      3.76 o 
   3   5   4       31.42       48.56      6.69 o 
   4   5   4       12.86       11.53      3.98 o 
   5   5   4        7.99        9.34      4.31 o 
   6   5   4        0.81        3.58      2.52 o 
   7   5   4       53.96       63.17      7.85 o 
   8   5   4        9.04       13.37      3.74 o 
   9   5   4        0.42       -0.18      2.86 o 
  10   5   4        2.49       -0.85      2.77 o 
  11   5   4        7.88        9.32      3.69 o 
  -6   6   4        4.36       12.88      8.70 o 
  -5   6   4        9.03        5.21     10.39 o 
  -4   6   4       24.07       30.51      8.56 o 
  -3   6   4        3.15        9.20      8.97 o 
  -2   6   4        1.05       -3.40      5.57 o 
  -1   6   4        2.10        0.78      7.01 o 
   0   6   4        0.08       -1.00      6.67 o 
   1   6   4        0.59        3.46      5.32 o 
   2   6   4       16.34       27.46      9.10 o 
   3   6   4        1.49        0.72      7.68 o 
   4   6   4       10.03       20.57      8.17 o 
   5   6   4        3.38       17.48     10.93 o 
 -19   1   5        3.82        2.91      6.43 o 
 -18   1   5       18.73       25.12      8.94 o 
 -17   1   5       20.48       20.11      6.91 o 
 -16   1   5        2.94        1.63      7.73 o 
 -15   1   5      285.33      280.50     27.79 o 
 -14   1   5        1.63        0.95      1.92 o 
 -13   1   5       16.33       15.85      2.86 o 
 -12   1   5      308.30      394.32     13.66 o 
 -11   1   5       32.74       37.50      3.88 o 
 -10   1   5       40.17       62.53      5.27 o 
  -9   1   5        2.80        3.75      2.25 o 
  -8   1   5      212.19      296.93     10.86 o 
  -7   1   5      213.99      309.81     11.04 o 
  -6   1   5      281.41      341.79     25.99 o 
  -5   1   5      303.30      379.04     12.72 o 
  -4   1   5       68.49       67.30      6.71 o 
  -3   1   5      280.01      325.84     28.27 o 
  -2   1   5     1772.91     1686.19     71.94 o 
  -1   1   5      555.74      542.17     55.42 o 
   0   1   5        0.47       -1.09      1.95 o 
   1   1   5     7162.92     6648.95     64.39 o 
   2   1   5      185.52      164.51      5.88 o 
   3   1   5      905.47      806.16     13.32 o 
   4   1   5     1282.23     1129.38     16.67 o 
   5   1   5      488.95      437.83     11.41 o 
   6   1   5       53.17       55.71      4.02 o 
   7   1   5       16.83       17.18      2.43 o 
   8   1   5      368.68      385.75     13.25 o 
   9   1   5        9.57       12.17      2.45 o 
  10   1   5        1.29        2.22      1.77 o 
  11   1   5        0.11       -1.15      1.65 o 
  12   1   5        8.50        4.17      3.27 o 
  13   1   5        5.83        6.18      3.73 o 
  14   1   5       23.87       19.41      7.38 o 
  15   1   5       46.53       47.58     10.20 o 
  16   1   5        8.36        9.05      6.54 o 
  17   1   5      110.20      122.09     17.86 o 
  18   1   5       70.76       64.81     12.45 o 
 -19   2   5        9.39        3.75      4.66 o 
 -18   2   5        0.29       -2.65      5.66 o 
 -17   2   5        0.37       -0.71      5.30 o 
 -16   2   5       38.37       32.24      8.93 o 
 -15   2   5        0.01        1.50      6.52 o 
 -14   2   5      617.83      679.57     50.96 o 
 -13   2   5      153.22      146.66     10.63 o 
 -12   2   5      112.29      115.48      8.27 o 
 -11   2   5       64.14       54.23      5.42 o 
 -10   2   5     1120.01     1239.98    101.10 o 
  -9   2   5        0.07       -2.32      2.32 o 
  -8   2   5       26.42       23.43      2.93 o 
  -7   2   5        0.56        0.77      1.97 o 
  -6   2   5        0.36       -1.29      1.70 o 
  -5   2   5       25.98       22.39      2.05 o 
  -4   2   5     1347.87     1296.38     17.56 o 
  -3   2   5        5.84        6.29      1.18 o 
  -2   2   5        6.80        7.33      3.11 o 
  -1   2   5      188.73      202.17     12.95 o 
   0   2   5     1694.36     1647.75     41.48 o 
   1   2   5        8.73        7.77      2.73 o 
   2   2   5      855.25      843.38     17.53 o 
   3   2   5     1118.44     1072.20     27.11 o 
   4   2   5      131.68      123.06      9.90 o 
   5   2   5      168.48      159.77      7.31 o 
   6   2   5     2206.95     2065.92     70.03 o 
   7   2   5      111.25      121.09      6.54 o 
   8   2   5        7.14       10.47      2.28 o 
   9   2   5       20.95       15.00      3.75 o 
  10   2   5        0.12       -1.16      2.96 o 
  11   2   5        0.01        2.99      3.46 o 
  12   2   5       50.11       56.57      7.39 o 
  13   2   5        3.44       -0.83      3.30 o 
  14   2   5       20.04       13.51      5.68 o 
  15   2   5        0.42        0.93      5.86 o 
  16   2   5       92.78       79.28      9.74 o 
  17   2   5        1.71       -2.31      6.21 o 
  18   2   5       10.41        3.99      5.02 o 
 -17   3   5        0.01       -3.11      3.50 o 
 -16   3   5        2.76        3.96      3.61 o 
 -15   3   5       21.42       13.06      5.30 o 
 -14   3   5       27.81       32.66      6.69 o 
 -13   3   5        0.10        2.91      4.15 o 
 -12   3   5      103.48       91.81      6.56 o 
 -11   3   5       37.67       37.48      4.22 o 
 -10   3   5      210.22      184.27      9.29 o 
  -9   3   5       54.91       48.15      4.04 o 
  -8   3   5       24.56       19.37      2.71 o 
  -7   3   5        0.31        0.31      1.46 o 
  -6   3   5        0.01        0.31      1.43 o 
  -5   3   5        0.03       -0.49      1.29 o 
  -4   3   5      136.83      115.83      7.49 o 
  -3   3   5        0.76        1.83      2.66 o 
  -2   3   5      104.35       94.48      4.74 o 
  -1   3   5       76.64       71.01      4.32 o 
   0   3   5       32.96       30.43      3.39 o 
   1   3   5      416.60      376.38     10.80 o 
   2   3   5       79.81       69.86      4.20 o 
   3   3   5       26.81       28.21      3.26 o 
   4   3   5       56.39       56.40      3.41 o 
   5   3   5       15.29       13.80      1.97 o 
   6   3   5        1.49        8.44      2.88 o 
   7   3   5        1.80        1.48      2.31 o 
   8   3   5        0.08        0.99      1.73 o 
   9   3   5       14.82       12.71      2.80 o 
  10   3   5       14.30       11.96      2.79 o 
  11   3   5        5.72        2.16      3.31 o 
  12   3   5       61.11       77.11      7.67 o 
  13   3   5        6.52        2.22      2.37 o 
  14   3   5       15.69       27.64      5.21 o 
  15   3   5        1.13       -2.00      3.21 o 
  16   3   5        0.51       12.85      8.41 o 
 -15   4   5        9.27       14.64     13.32 o 
 -14   4   5       34.33       36.19      5.61 o 
 -13   4   5       51.34       43.42      6.32 o 
 -12   4   5       89.35       87.47      8.44 o 
 -11   4   5       21.35       15.81      3.82 o 
 -10   4   5       40.11       39.11      3.95 o 
  -9   4   5        1.59       -0.21      1.98 o 
  -8   4   5        0.45        1.01      2.22 o 
  -7   4   5       19.38       20.04      2.64 o 
  -6   4   5        9.55        6.89      1.77 o 
  -5   4   5        5.28        2.75      2.96 o 
  -4   4   5       41.36       52.63      6.02 o 
  -3   4   5       48.50       41.98      4.94 o 
  -2   4   5       75.49       87.26      6.43 o 
  -1   4   5      113.85      118.04      7.50 o 
   0   4   5      143.31      143.91      8.29 o 
   1   4   5       12.41       13.77      3.90 o 
   2   4   5      203.33      198.98     10.55 o 
   3   4   5      413.94      411.17     16.47 o 
   4   4   5      128.68      132.46      6.36 o 
   5   4   5       14.12       16.36      2.55 o 
   6   4   5       96.39       94.63      6.81 o 
   7   4   5       42.95       39.34      4.81 o 
   8   4   5        7.54        5.95      3.00 o 
   9   4   5        3.38        2.89      2.64 o 
  10   4   5       14.52       15.01      3.78 o 
  11   4   5       10.28        9.27      6.96 o 
  12   4   5       11.25        7.18      2.60 o 
  13   4   5        7.86        8.63      4.18 o 
  14   4   5        2.56        5.05      4.60 o 
 -12   5   5        0.78       -4.51      4.51 o 
 -11   5   5        1.84       -1.56      6.05 o 
 -10   5   5        2.47        3.76      6.14 o 
  -9   5   5        6.21        8.24      4.10 o 
  -8   5   5       18.45       10.02      5.89 o 
  -7   5   5        8.21       15.85      6.62 o 
  -6   5   5        9.79       18.69      7.08 o 
  -5   5   5       19.88       20.98      6.42 o 
  -4   5   5        2.62       -0.03      2.47 o 
  -3   5   5        9.33       10.84      3.84 o 
  -2   5   5        1.41        4.42      3.35 o 
  -1   5   5        2.29        6.46      2.78 o 
   0   5   5        4.31        4.37      2.99 o 
   1   5   5       88.34      102.45      8.92 o 
   2   5   5        2.88       -0.64      1.79 o 
   3   5   5       36.61       44.40      5.42 o 
   4   5   5       30.90       44.54      7.06 o 
   5   5   5        2.57        2.45      2.81 o 
   6   5   5       32.53       18.14      6.37 o 
   7   5   5        1.50       -3.42      4.11 o 
   8   5   5       59.06       57.32      8.88 o 
   9   5   5        2.99        0.26      4.73 o 
  10   5   5        0.80        0.98      3.63 o 
  11   5   5        0.84       -5.38      5.38 o 
  -5   6   5        3.21       15.05      8.61 o 
  -4   6   5        0.04       -1.57      5.07 o 
  -3   6   5        0.17       -6.95      6.95 o 
  -2   6   5        0.00        5.19      7.10 o 
  -1   6   5        0.07       -1.52      6.81 o 
   0   6   5        1.96        5.28      6.88 o 
   1   6   5        1.42        5.04      6.16 o 
   2   6   5        4.60       11.33      6.82 o 
   3   6   5        7.13       14.38      8.33 o 
   4   6   5        9.38       10.88      5.29 o 
 -19   0   6       20.31       42.29     18.21 o 
 -18   0   6        6.86       -1.39      5.02 o 
 -17   0   6        5.55       23.93     11.72 o 
 -16   0   6        3.91        0.38      3.27 o 
 -15   0   6       54.83       67.11     21.61 o 
 -14   0   6        6.13        7.67      4.81 o 
 -13   0   6        4.26       13.98      5.92 o 
 -12   0   6        2.23        4.59      5.71 o 
 -11   0   6        9.74       17.93      5.27 o 
 -10   0   6      631.26     1033.30     38.62 o 
  -9   0   6      245.07      266.30     18.12 o 
  -8   0   6       46.21       59.75      6.47 o 
  -7   0   6       13.87       28.13      3.39 o 
  -6   0   6     8226.06    13112.76    177.39 o 
  -5   0   6      933.68     1406.88     49.04 o 
  -4   0   6      214.54      270.44     14.77 o 
  -3   0   6      399.41      579.02     20.93 o 
  -2   0   6      312.54      380.78     15.20 o 
  -1   0   6       39.22       32.91      5.66 o 
   0   0   6        5.48        8.22      4.40 o 
   1   0   6      239.15      251.39     12.32 o 
   2   0   6      200.54      201.63      8.65 o 
   3   0   6      738.51      670.01     21.39 o 
   4   0   6        8.48        2.17      2.28 o 
   5   0   6       78.34       85.09      5.56 o 
   6   0   6       23.94       19.83      2.63 o 
   7   0   6        0.17       -1.37      1.93 o 
   8   0   6      140.99      154.93      7.07 o 
   9   0   6      110.75      123.80      6.40 o 
  10   0   6     2683.43     2694.22     90.75 o 
  11   0   6        8.97        8.02      2.96 o 
  12   0   6        1.79        1.92      2.90 o 
  13   0   6       15.74       14.63      4.41 o 
  14   0   6       28.00       25.75     10.37 o 
  15   0   6        0.96       19.98     10.50 o 
  16   0   6        0.14        6.24      6.43 o 
  17   0   6        9.68       19.94     11.09 o 
  18   0   6       37.04       29.57     13.93 o 
 -19   1   6       59.63       72.81     13.49 o 
 -18   1   6       46.21       36.56     10.56 o 
 -17   1   6        0.06       -2.58      9.51 o 
 -16   1   6        0.61        1.42      3.25 o 
 -15   1   6      137.67      163.60     17.80 o 
 -14   1   6        5.59        7.34      3.39 o 
 -13   1   6        0.49        0.13      4.41 o 
 -12   1   6        0.51       -1.18      2.60 o 
 -11   1   6       48.32       53.19      6.46 o 
 -10   1   6       70.16       83.62      6.59 o 
  -9   1   6      131.26      135.94     16.49 o 
  -8   1   6      471.92      705.71     19.82 o 
  -7   1   6      309.15      413.95     13.30 o 
  -6   1   6        2.80        2.40      2.07 o 
  -5   1   6     3457.41     4810.08     60.19 o 
  -4   1   6       13.63       10.90      2.13 o 
  -3   1   6       35.49       36.50      3.25 o 
  -2   1   6      470.67      529.70     44.41 o 
  -1   1   6      183.50      190.86      6.39 o 
   0   1   6      234.63      193.56      7.83 o 
   1   1   6      647.57      635.39     14.10 o 
   2   1   6       84.38       84.99      4.66 o 
   3   1   6      103.16       96.67      4.78 o 
   4   1   6       11.62       11.88      1.43 o 
   5   1   6     1828.75     1649.36     30.56 o 
   6   1   6      318.18      338.93     12.25 o 
   7   1   6       15.06       13.89      2.30 o 
   8   1   6       56.61       60.76      5.24 o 
   9   1   6       18.52       21.97      4.38 o 
  10   1   6       57.38       56.90      3.71 o 
  11   1   6        3.61        1.56      1.61 o 
  12   1   6        1.69        2.71      2.09 o 
  13   1   6       27.10       22.44      3.65 o 
  14   1   6       25.96       23.73      3.96 o 
  15   1   6        3.23        6.42      5.19 o 
  16   1   6       65.84       56.48     11.63 o 
  17   1   6        0.39        9.74      7.72 o 
  18   1   6       91.80       88.80     17.57 o 
 -18   2   6        1.75        5.38      6.27 o 
 -17   2   6        0.26       -2.72     15.07 o 
 -16   2   6        8.38        4.86     10.13 o 
 -15   2   6       29.71       26.22      7.42 o 
 -14   2   6        1.46        3.35      6.16 o 
 -13   2   6      253.56      234.48     18.56 o 
 -12   2   6      365.94      362.55     21.21 o 
 -11   2   6       27.72       26.19      3.70 o 
 -10   2   6       15.67       11.03      3.74 o 
  -9   2   6       23.59       19.49      3.82 o 
  -8   2   6        0.15       -0.91      1.55 o 
  -7   2   6       22.61       19.91      2.34 o 
  -6   2   6       42.32       32.62      2.61 o 
  -5   2   6       63.23       59.22      3.25 o 
  -4   2   6      135.78      136.77      4.50 o 
  -3   2   6      311.37      324.25     11.56 o 
  -2   2   6      111.19       95.78      5.53 o 
  -1   2   6       56.12       57.79      3.92 o 
   0   2   6      462.29      486.25     10.05 o 
   1   2   6       34.76       25.31      2.19 o 
   2   2   6       77.55       82.33      4.79 o 
   3   2   6     4160.68     4080.69     48.44 o 
   4   2   6     2306.68     2136.25     39.41 o 
   5   2   6        7.52        3.88      1.96 o 
   6   2   6       27.79       23.06      4.18 o 
   7   2   6      238.41      229.92     11.45 o 
   8   2   6       58.51       58.50      6.09 o 
   9   2   6       99.47      106.93      6.96 o 
  10   2   6        2.47        5.11      2.86 o 
  11   2   6        1.97       -3.80      5.33 o 
  12   2   6        2.60        4.79      7.09 o 
  13   2   6       17.42        6.89      6.31 o 
  14   2   6       40.77       21.48     12.73 o 
  15   2   6        7.71       10.04      3.70 o 
  16   2   6       36.74       34.13      7.21 o 
  17   2   6        0.27       -0.50      8.27 o 
 -17   3   6        1.64       -2.05      3.69 o 
 -16   3   6        1.34        9.11      4.46 o 
 -15   3   6        0.36       -3.66      3.66 o 
 -14   3   6       38.20       38.85     10.59 o 
 -13   3   6      155.99      143.14     14.36 o 
 -12   3   6      903.49      833.48     30.69 o 
 -11   3   6     1228.06     1156.36     46.27 o 
 -10   3   6      221.79      201.63      9.20 o 
  -9   3   6      290.46      304.46     10.71 o 
  -8   3   6      977.15      912.60     25.40 o 
  -7   3   6       18.29       14.27      2.55 o 
  -6   3   6      104.00       98.88      4.91 o 
  -5   3   6        0.00       -0.31      1.48 o 
  -4   3   6        7.58        6.19      2.37 o 
  -3   3   6       11.64       11.58      3.20 o 
  -2   3   6      249.69      252.81     11.30 o 
  -1   3   6       48.49       52.17      5.63 o 
   0   3   6        0.24        0.39      1.18 o 
   1   3   6      117.27      105.61      5.23 o 
   2   3   6       66.29       65.08      4.60 o 
   3   3   6      190.79      207.37      8.21 o 
   4   3   6      147.12      164.57      8.28 o 
   5   3   6      325.80      326.15     11.99 o 
   6   3   6       44.82       52.77      5.53 o 
   7   3   6        3.18        1.24      2.38 o 
   8   3   6      187.14      195.84      9.37 o 
   9   3   6       23.77       25.42      3.57 o 
  10   3   6       30.43       34.13      3.95 o 
  11   3   6        8.55        2.86      4.79 o 
  12   3   6       94.74       93.18      8.49 o 
  13   3   6        6.64        5.09      3.13 o 
  14   3   6        0.31       -1.52      3.27 o 
  15   3   6       19.03       27.81      6.37 o 
  16   3   6        2.81        7.38      5.48 o 
 -15   4   6       24.40       31.91      7.06 o 
 -14   4   6        0.20       -1.36      5.43 o 
 -13   4   6       78.86       79.12      8.43 o 
 -12   4   6       60.31       64.69      7.31 o 
 -11   4   6       33.36       28.00      5.34 o 
 -10   4   6        1.46        1.33      1.96 o 
  -9   4   6       21.96       19.28      3.27 o 
  -8   4   6       41.41       40.62      4.25 o 
  -7   4   6       10.49       12.34      2.35 o 
  -6   4   6       18.13       22.43      5.36 o 
  -5   4   6        7.24        7.02      6.82 o 
  -4   4   6        0.95        3.56      4.47 o 
  -3   4   6      115.24      129.90     14.80 o 
  -2   4   6       50.37       48.94      4.72 o 
  -1   4   6        0.72        0.41      1.49 o 
   0   4   6       55.00       56.47      4.77 o 
   1   4   6       33.93       38.77      4.66 o 
   2   4   6       15.24       16.44      2.88 o 
   3   4   6      914.40      981.31     28.58 o 
   4   4   6      319.76      358.46     18.39 o 
   5   4   6      140.49      156.94      8.97 o 
   6   4   6       28.27       35.06      4.26 o 
   7   4   6        0.48        0.61      2.80 o 
   8   4   6        2.16        4.56      2.29 o 
   9   4   6       45.62       55.63      6.01 o 
  10   4   6       15.29       15.55      4.80 o 
  11   4   6        0.02        0.29      2.79 o 
  12   4   6        4.89       11.01      3.58 o 
  13   4   6        4.16       -1.43      5.47 o 
 -11   5   6        4.45        0.00      4.32 o 
 -10   5   6        7.20        7.40      3.90 o 
  -9   5   6        9.44       14.53     10.16 o 
  -8   5   6        1.26        3.64      4.46 o 
  -7   5   6        0.02        0.79      5.34 o 
  -6   5   6       30.13       34.14     10.32 o 
  -5   5   6       20.46       33.40      9.25 o 
  -4   5   6        2.85        3.24      5.40 o 
  -3   5   6        2.02       -0.42      2.90 o 
  -2   5   6        1.40        2.57      5.32 o 
  -1   5   6        2.63        1.46      4.16 o 
   0   5   6       62.35       71.86      7.10 o 
   1   5   6       23.49       26.22      4.42 o 
   2   5   6       12.97       16.04      3.41 o 
   3   5   6        3.84        4.09      3.04 o 
   4   5   6        0.29        3.27      2.48 o 
   5   5   6        4.85        3.13      3.69 o 
   6   5   6       10.80       20.41     11.14 o 
   7   5   6        4.70        2.56      4.61 o 
   8   5   6        1.36        2.37      3.65 o 
   9   5   6        0.01       -6.55      6.55 o 
  10   5   6        5.03        3.36      3.61 o 
  -4   6   6        0.06        5.92      9.73 o 
  -3   6   6        0.11       -0.82      5.55 o 
  -2   6   6        3.25       -0.55      4.58 o 
  -1   6   6        0.05       -1.28      8.91 o 
   0   6   6        0.02       11.10      6.74 o 
   1   6   6        0.07       -3.39      4.99 o 
   2   6   6        1.48       10.46      5.29 o 
   3   6   6        0.93        5.07      6.21 o 
 -19   1   7        3.19       12.53      8.40 o 
 -18   1   7       19.09       30.10     10.03 o 
 -17   1   7        6.09       10.14      6.00 o 
 -16   1   7        0.35        4.14     10.82 o 
 -15   1   7        5.49        7.80      3.25 o 
 -14   1   7       52.81       60.96      8.42 o 
 -13   1   7       10.70       13.83      8.74 o 
 -12   1   7       12.44       15.33      4.54 o 
 -11   1   7        0.08       -0.44      2.62 o 
 -10   1   7       14.36       18.90      2.64 o 
  -9   1   7       12.19       14.48      3.45 o 
  -8   1   7       99.07      168.99      9.78 o 
  -7   1   7        3.71        4.45      2.83 o 
  -6   1   7       53.28       42.70      4.91 o 
  -5   1   7       89.25      103.95      6.49 o 
  -4   1   7      941.93     1073.05     75.04 o 
  -3   1   7       16.07       12.78      1.87 o 
  -2   1   7       61.36       56.33      3.95 o 
  -1   1   7       32.31       40.07      3.92 o 
   0   1   7       10.07       10.90      1.87 o 
   1   1   7       12.85        9.31      1.80 o 
   2   1   7      347.90      343.22     10.11 o 
   3   1   7      114.74      114.46      5.76 o 
   4   1   7      255.70      248.26      7.35 o 
   5   1   7      154.90      155.65      7.14 o 
   6   1   7       78.90       71.49      5.20 o 
   7   1   7        0.21       -1.82      1.82 o 
   8   1   7        0.43        1.81      2.35 o 
   9   1   7       20.69       16.46      3.22 o 
  10   1   7       10.98       12.40      3.54 o 
  11   1   7        1.11        1.67      2.82 o 
  12   1   7      111.92      104.44      6.12 o 
  13   1   7       16.42       12.13      4.08 o 
  14   1   7        3.85        4.48      3.92 o 
  15   1   7        0.46       -1.83      4.97 o 
  16   1   7       12.02       17.31      8.23 o 
  17   1   7        3.00        1.31      5.05 o 
 -18   2   7        6.24       18.81     16.56 o 
 -17   2   7        4.32       14.34      7.66 o 
 -16   2   7       49.30       53.31     12.26 o 
 -15   2   7       40.87       46.61      9.46 o 
 -14   2   7        1.73       -1.13      9.46 o 
 -13   2   7       14.29       11.24      3.31 o 
 -12   2   7      365.92      402.99     15.59 o 
 -11   2   7      202.83      213.48     11.23 o 
 -10   2   7      143.28      141.59     10.14 o 
  -9   2   7      309.98      310.68     20.65 o 
  -8   2   7       32.60       26.48      3.27 o 
  -7   2   7       78.55       72.91      4.47 o 
  -6   2   7       47.68       39.30      3.06 o 
  -5   2   7      172.65      145.77      5.37 o 
  -4   2   7      344.46      328.02      9.46 o 
  -3   2   7      200.83      206.17      9.90 o 
  -2   2   7        3.38       -0.31      1.92 o 
  -1   2   7      174.64      201.16      8.98 o 
   0   2   7      400.78      352.68     11.03 o 
   1   2   7      693.42      689.10     17.59 o 
   2   2   7      148.03      145.91      6.47 o 
   3   2   7      148.79      158.26      6.95 o 
   4   2   7     2988.68     2908.19     41.06 o 
   5   2   7       13.96        9.58      2.34 o 
   6   2   7       23.95       20.67      3.24 o 
   7   2   7       11.31       10.74      2.70 o 
   8   2   7       55.93       63.22      5.56 o 
   9   2   7        5.00        7.66      2.56 o 
  10   2   7        6.71        7.63      3.25 o 
  11   2   7       99.43       95.71     13.08 o 
  12   2   7        0.00       -0.68      3.64 o 
  13   2   7       45.33       39.69      9.90 o 
  14   2   7       29.06       32.06      9.21 o 
  15   2   7        1.39       -5.07      5.62 o 
  16   2   7        9.18        6.68      5.14 o 
  17   2   7       28.17       20.16     10.06 o 
 -17   3   7        0.01       -0.14      4.34 o 
 -16   3   7        3.22       -0.74      4.05 o 
 -15   3   7        8.24        9.60      5.75 o 
 -14   3   7        4.40        3.45      6.60 o 
 -13   3   7       12.12        0.98      4.91 o 
 -12   3   7       28.25       24.52      4.33 o 
 -11   3   7        3.55        3.77      2.04 o 
 -10   3   7       57.54       45.40      4.84 o 
  -9   3   7       63.13       58.73      4.66 o 
  -8   3   7        1.94        2.18      1.65 o 
  -7   3   7       18.03       16.69      2.41 o 
  -6   3   7        3.73        3.71      1.10 o 
  -5   3   7        8.11        3.98      2.92 o 
  -4   3   7        0.09        3.29      3.25 o 
  -3   3   7       14.65        8.45      3.88 o 
  -2   3   7        0.00        5.14      3.94 o 
  -1   3   7        1.65        1.90      2.33 o 
   0   3   7        2.09        0.15      2.17 o 
   1   3   7        0.48        1.79      0.78 o 
   2   3   7        1.62        0.37      1.33 o 
   3   3   7        0.31        2.52      2.40 o 
   4   3   7        4.36        1.51      2.77 o 
   5   3   7       30.90       33.24      3.24 o 
   6   3   7       26.23       18.09      3.43 o 
   7   3   7       59.65       70.68      6.72 o 
   8   3   7        9.63       14.26      3.27 o 
   9   3   7        2.60        2.39      2.55 o 
  10   3   7        3.12        3.47      3.04 o 
  11   3   7        5.18        0.49      2.73 o 
  12   3   7        2.74        2.89      3.95 o 
  13   3   7       10.13        2.37      3.95 o 
  14   3   7        0.32        3.42      2.81 o 
  15   3   7        5.11        6.34      3.13 o 
 -14   4   7        3.09       -0.07      4.60 o 
 -13   4   7        0.14       -4.60      4.60 o 
 -12   4   7       49.45       47.67      6.20 o 
 -11   4   7        9.79        8.96      4.19 o 
 -10   4   7        1.29        5.09      4.75 o 
  -9   4   7       22.12       25.20      4.57 o 
  -8   4   7        4.86        6.99      1.96 o 
  -7   4   7        0.28        0.75      1.84 o 
  -6   4   7       26.00       31.19      6.35 o 
  -5   4   7        0.60        2.35      3.72 o 
  -4   4   7        0.83        0.74      6.09 o 
  -3   4   7        1.77       -1.49      3.87 o 
  -2   4   7       67.01       64.20     10.64 o 
  -1   4   7        7.08       10.38      7.80 o 
   0   4   7        1.12       -1.30      4.50 o 
   1   4   7      150.82      140.03     11.20 o 
   2   4   7       56.83       56.29      5.90 o 
   3   4   7       89.74      101.68      8.78 o 
   4   4   7      155.15      161.49      8.27 o 
   5   4   7        8.21        8.76      2.40 o 
   6   4   7        0.13       -1.46      1.46 o 
   7   4   7       12.18       12.49      3.68 o 
   8   4   7       35.94       37.52      5.68 o 
   9   4   7        0.00        2.25      3.39 o 
  10   4   7        3.40       11.23      3.45 o 
  11   4   7        0.12        0.96      2.75 o 
  12   4   7        2.43        7.08      3.51 o 
  13   4   7        0.01        3.64      4.72 o 
 -11   5   7        0.50        1.68      6.39 o 
 -10   5   7        4.90        8.24      4.16 o 
  -9   5   7        5.97        6.39      3.57 o 
  -8   5   7       35.50       32.40     17.18 o 
  -7   5   7        1.29        0.07      8.75 o 
  -6   5   7       16.73        7.44      4.03 o 
  -5   5   7        3.89        4.86      4.54 o 
  -4   5   7       26.60       33.04     10.28 o 
  -3   5   7        0.01        4.35      6.91 o 
  -2   5   7        1.29       -2.82      4.42 o 
  -1   5   7        0.31       -1.02     10.55 o 
   0   5   7        2.86        1.12      6.01 o 
   1   5   7       12.09       23.54      6.33 o 
   2   5   7       12.07       16.69      3.82 o 
   3   5   7       26.45       27.24      5.02 o 
   4   5   7        5.47       15.05      3.87 o 
   5   5   7        0.18       -3.30      3.30 o 
   6   5   7        1.73        5.52      7.42 o 
   7   5   7        0.55        3.99      7.52 o 
   8   5   7        1.49       -0.77      4.69 o 
   9   5   7        1.34        2.22      4.99 o 
  -1   6   7        0.65       13.07      8.06 o 
   0   6   7        0.58       13.31      7.73 o 
 -19   0   8       25.33       34.15     14.04 o 
 -18   0   8       20.05       25.54      8.24 o 
 -17   0   8       19.37       24.03     12.08 o 
 -16   0   8       79.26      108.15     21.96 o 
 -15   0   8      302.14      359.93     23.96 o 
 -14   0   8       77.67       97.69     12.58 o 
 -13   0   8       13.95       28.16     10.76 o 
 -12   0   8       39.72       29.93     11.54 o 
 -11   0   8      138.83      167.94     22.92 o 
 -10   0   8       14.33       28.18      5.13 o 
  -9   0   8        6.13        9.08      2.59 o 
  -8   0   8       11.83        7.21      2.66 o 
  -7   0   8       20.17       34.54      9.26 o 
  -6   0   8      597.48      897.15     45.87 o 
  -5   0   8        0.02        9.29      3.80 o 
  -4   0   8       10.18       12.18      3.53 o 
  -3   0   8       20.15       15.23      4.65 o 
  -2   0   8      735.77      729.66     24.90 o 
  -1   0   8      617.60      585.78     21.34 o 
   0   0   8       23.34       19.81      4.33 o 
   1   0   8      111.62      104.00      7.16 o 
   2   0   8      725.68      681.50     18.62 o 
   3   0   8      250.15      217.34     10.19 o 
   4   0   8        8.48        7.85      1.57 o 
   5   0   8      163.03      179.09     12.81 o 
   6   0   8        0.04        0.45      3.08 o 
   7   0   8       80.93       64.08      5.34 o 
   8   0   8      411.28      414.72     13.54 o 
   9   0   8       20.42       19.82      3.27 o 
  10   0   8        7.54        5.84      3.80 o 
  11   0   8       15.42       10.91      4.79 o 
  12   0   8        5.26        3.74      6.55 o 
  13   0   8        0.02        1.64      2.08 o 
  14   0   8       30.97       29.01      6.17 o 
  15   0   8       22.13       10.80      8.06 o 
  16   0   8        6.22       17.39     10.26 o 
  17   0   8        5.75       -6.35      7.61 o 
 -18   1   8       24.43       34.16     20.17 o 
 -17   1   8        7.86        2.02      4.29 o 
 -16   1   8       67.22       85.24     14.77 o 
 -15   1   8        7.52        3.39      3.59 o 
 -14   1   8        1.74       -2.15      4.64 o 
 -13   1   8        2.29        2.46      2.85 o 
 -12   1   8       77.68       95.62     10.73 o 
 -11   1   8       19.26       18.67      2.94 o 
 -10   1   8       53.70       65.86      5.30 o 
  -9   1   8      204.83      254.16     10.68 o 
  -8   1   8        0.43        0.52      2.34 o 
  -7   1   8      371.20      575.25     26.62 o 
  -6   1   8       41.46       40.85      4.62 o 
  -5   1   8      153.55      169.28      8.31 o 
  -4   1   8     1190.31     1278.00     38.92 o 
  -3   1   8      405.26      395.12     19.33 o 
  -2   1   8        1.11        2.98      2.49 o 
  -1   1   8      662.57      700.89     25.74 o 
   0   1   8     2275.35     2218.32     27.88 o 
   1   1   8      235.46      244.16      8.09 o 
   2   1   8       19.41       27.54      2.85 o 
   3   1   8      134.75      135.35      6.85 o 
   4   1   8        1.45        4.34      1.50 o 
   5   1   8      128.94      126.86      5.23 o 
   6   1   8        9.09        7.66      1.98 o 
   7   1   8       22.01       25.44      2.97 o 
   8   1   8        1.02        2.04      2.15 o 
   9   1   8        7.17        5.23      2.54 o 
  10   1   8       19.32       19.93      4.66 o 
  11   1   8        0.37        2.13      2.80 o 
  12   1   8       34.46       34.44      3.88 o 
  13   1   8       60.52       64.40      8.79 o 
  14   1   8       33.85       32.60      9.70 o 
  15   1   8        9.28        8.15      4.74 o 
  16   1   8       27.86       24.37     15.13 o 
  17   1   8        4.84       11.08      7.34 o 
 -18   2   8       29.05       44.39     11.54 o 
 -17   2   8        0.00        5.93     15.60 o 
 -16   2   8        1.82       11.69     12.04 o 
 -15   2   8        3.55        3.94      4.04 o 
 -14   2   8        8.13       12.82      6.67 o 
 -13   2   8        2.89       -4.24      4.24 o 
 -12   2   8       19.20       13.84      3.63 o 
 -11   2   8       49.54       49.96      6.20 o 
 -10   2   8       22.02       18.29      3.84 o 
  -9   2   8      708.51      749.68     54.91 o 
  -8   2   8       32.20       29.13      4.70 o 
  -7   2   8      236.37      228.80     13.22 o 
  -6   2   8       49.25       44.99      3.27 o 
  -5   2   8       21.28       13.22      1.72 o 
  -4   2   8       83.47       91.13      6.73 o 
  -3   2   8       84.07       83.06      6.23 o 
  -2   2   8      419.93      412.57     14.93 o 
  -1   2   8      195.16      201.57     10.24 o 
   0   2   8        1.54       -0.42      2.73 o 
   1   2   8       91.15       88.22      4.32 o 
   2   2   8       83.31       86.24      4.54 o 
   3   2   8        3.87        2.59      3.12 o 
   4   2   8        6.49        3.04      1.75 o 
   5   2   8      285.75      277.83      9.82 o 
   6   2   8       24.44       17.20      3.01 o 
   7   2   8       22.91       24.79      4.08 o 
   8   2   8      114.11      114.35      8.60 o 
   9   2   8        7.77        9.23      2.92 o 
  10   2   8        2.47        4.84      3.37 o 
  11   2   8        4.43       -0.06      5.35 o 
  12   2   8        4.59        3.04      4.76 o 
  13   2   8        0.58        2.96      5.22 o 
  14   2   8       63.35       79.57     14.13 o 
  15   2   8       25.09       14.03      5.37 o 
  16   2   8        4.09       -7.03      7.03 o 
 -16   3   8        1.10       -3.27      4.43 o 
 -15   3   8        7.95       10.73     10.64 o 
 -14   3   8       37.11       29.22      5.70 o 
 -13   3   8       33.11       32.25      6.96 o 
 -12   3   8       45.44       39.12      4.65 o 
 -11   3   8      110.62      109.04      8.91 o 
 -10   3   8     2730.14     2584.33     91.47 o 
  -9   3   8        0.41        1.04      1.45 o 
  -8   3   8      164.44      158.99      9.53 o 
  -7   3   8       18.51       18.18      2.05 o 
  -6   3   8        2.79        3.83      1.47 o 
  -5   3   8       82.45       81.81      5.62 o 
  -4   3   8        2.76       -3.14      3.14 o 
  -3   3   8       70.93       60.05      6.92 o 
  -2   3   8       13.82       10.90      5.24 o 
  -1   3   8       11.34        8.52      3.77 o 
   0   3   8        0.18        0.15      2.76 o 
   1   3   8        6.21        1.09      3.58 o 
   2   3   8        0.39       -0.04      1.12 o 
   3   3   8       99.50      102.42      5.78 o 
   4   3   8      182.76      201.85      8.76 o 
   5   3   8       32.23       27.87      2.57 o 
   6   3   8     4362.50     4947.13    100.00 o 
   7   3   8      184.54      200.98     10.14 o 
   8   3   8       48.71       61.41      5.89 o 
   9   3   8        1.48       -0.15      3.23 o 
  10   3   8       51.14       54.47      6.28 o 
  11   3   8       20.28       22.18      4.03 o 
  12   3   8        0.00       -3.10      3.10 o 
  13   3   8        0.60        8.21      5.00 o 
  14   3   8        0.08       -4.41      8.82 o 
  15   3   8        0.04        0.45      3.23 o 
 -14   4   8       13.57       16.17      7.88 o 
 -13   4   8        6.85       11.56      7.04 o 
 -12   4   8       33.82       46.24      7.81 o 
 -11   4   8       34.07       38.26      5.94 o 
 -10   4   8       50.74       44.03      5.94 o 
  -9   4   8      294.39      331.66     13.83 o 
  -8   4   8       20.80       12.76      2.70 o 
  -7   4   8       19.63       16.22      5.14 o 
  -6   4   8        1.44        4.18      3.44 o 
  -5   4   8       23.38       33.41      7.45 o 
  -4   4   8       11.08        9.74      4.61 o 
  -3   4   8       44.50       41.07      6.93 o 
  -2   4   8       65.90       59.70      9.23 o 
  -1   4   8       15.03       23.79      7.43 o 
   0   4   8        2.78        9.40      3.79 o 
   1   4   8       88.36       91.74     12.73 o 
   2   4   8       27.86       32.58      2.81 o 
   3   4   8        6.89        5.09      2.63 o 
   4   4   8       19.14       26.26      3.20 o 
   5   4   8       73.86       87.94      7.88 o 
   6   4   8        3.11        0.44      2.47 o 
   7   4   8       11.76       15.91      4.51 o 
   8   4   8       18.98       17.56      4.07 o 
   9   4   8        0.09        1.17      2.75 o 
  10   4   8        3.08        1.22      3.16 o 
  11   4   8        9.75       15.92      4.21 o 
  12   4   8        0.02        0.74      2.92 o 
 -10   5   8       13.89       11.20      6.21 o 
  -9   5   8        2.47        4.56      5.51 o 
  -8   5   8        1.69       10.14      6.07 o 
  -7   5   8       42.58       62.25     15.17 o 
  -6   5   8        0.32       -6.11      6.11 o 
  -5   5   8       51.71       48.07     10.64 o 
  -4   5   8       25.75       34.11      9.33 o 
  -3   5   8        2.18        9.74      6.73 o 
  -2   5   8        0.48       -0.11      3.82 o 
  -1   5   8        8.86       18.53      7.94 o 
   0   5   8       57.04       65.05     11.96 o 
   1   5   8       23.18       30.19      8.74 o 
   2   5   8        2.72        3.49      4.49 o 
   3   5   8       46.82       54.56     18.07 o 
   4   5   8        7.15       15.37      6.60 o 
   5   5   8        0.53        2.32      8.05 o 
   6   5   8       35.76       47.64     10.31 o 
   7   5   8        0.27        2.15      5.68 o 
   8   5   8        3.58        2.95     13.49 o 
 -18   1   9       26.42       14.89     19.49 o 
 -17   1   9       11.42       16.60      7.17 o 
 -16   1   9       30.46       47.04     11.50 o 
 -15   1   9        3.89       -1.10      4.52 o 
 -14   1   9        4.17       -6.75      6.75 o 
 -13   1   9        3.35        1.99      5.14 o 
 -12   1   9        0.20       -0.09      6.70 o 
 -11   1   9        0.58        2.01      3.98 o 
 -10   1   9       44.49       74.40      7.88 o 
  -9   1   9       56.00       69.08      6.50 o 
  -8   1   9      331.33      416.69     15.20 o 
  -7   1   9      224.23      320.89     12.89 o 
  -6   1   9      650.79      821.83     31.85 o 
  -5   1   9      278.03      291.69     12.27 o 
  -4   1   9       28.94       20.59      3.12 o 
  -3   1   9       82.90       78.66      5.93 o 
  -2   1   9       65.16       57.93      5.40 o 
  -1   1   9      143.12      138.11      7.19 o 
   0   1   9      910.27      922.89     23.04 o 
   1   1   9       21.19       22.36      2.63 o 
   2   1   9       11.41       12.19      2.23 o 
   3   1   9       30.80       31.16      3.24 o 
   4   1   9       47.94       57.86      4.45 o 
   5   1   9       49.28       45.67      3.42 o 
   6   1   9       83.79       86.27      5.62 o 
   7   1   9       35.62       34.73      4.17 o 
   8   1   9       36.57       28.65      3.79 o 
   9   1   9        3.24        2.35      3.07 o 
  10   1   9      137.48      137.67     11.89 o 
  11   1   9        4.13        7.74      3.79 o 
  12   1   9        3.58        3.33      3.09 o 
  13   1   9        3.35        0.57      4.35 o 
  14   1   9        2.99       -1.99      6.47 o 
  15   1   9        0.13        8.81      6.64 o 
  16   1   9       35.46       34.04     11.79 o 
 -17   2   9       34.20       35.63      9.68 o 
 -16   2   9        4.03       14.23      5.96 o 
 -15   2   9       15.48       12.32      6.47 o 
 -14   2   9        1.12        6.58      5.27 o 
 -13   2   9       15.87       15.88      4.83 o 
 -12   2   9      175.04      181.58     14.25 o 
 -11   2   9      101.06      107.58     11.05 o 
 -10   2   9      184.33      213.62     15.36 o 
  -9   2   9        4.61        6.86      4.99 o 
  -8   2   9      986.28     1076.09     66.00 o 
  -7   2   9       68.23       62.23      5.29 o 
  -6   2   9      101.04       87.73      5.49 o 
  -5   2   9      506.76      461.93     14.63 o 
  -4   2   9       29.96       30.14      4.35 o 
  -3   2   9       65.61       63.60      5.65 o 
  -2   2   9      160.17      181.71      9.45 o 
  -1   2   9      466.47      457.64     16.88 o 
   0   2   9        0.91        2.83      1.51 o 
   1   2   9       18.43       20.03      2.70 o 
   2   2   9        1.69        0.60      1.45 o 
   3   2   9       10.99        7.64      2.15 o 
   4   2   9        4.55        2.04      2.25 o 
   5   2   9        3.51        2.41      1.46 o 
   6   2   9       80.00       80.05      6.64 o 
   7   2   9      155.35      159.21     11.33 o 
   8   2   9      510.95      527.15     22.12 o 
   9   2   9       64.68       61.02      7.02 o 
  10   2   9       30.29       37.76      7.64 o 
  11   2   9       14.43        6.33      5.70 o 
  12   2   9       11.88        9.62      6.61 o 
  13   2   9        3.51        7.97      4.54 o 
  14   2   9        0.77        5.62      7.80 o 
  15   2   9        0.24       -1.61      4.51 o 
 -16   3   9       15.01       15.75      5.94 o 
 -15   3   9        0.05       -2.33      4.00 o 
 -14   3   9        0.07       -2.83      4.90 o 
 -13   3   9        0.06       -2.71      4.78 o 
 -12   3   9        7.94        6.42      3.86 o 
 -11   3   9       51.38       43.59      5.55 o 
 -10   3   9        8.97        5.18      1.93 o 
  -9   3   9       88.22       85.85      5.79 o 
  -8   3   9       70.19       65.15      4.21 o 
  -7   3   9       20.79       22.35      2.51 o 
  -6   3   9       43.76       49.31      5.13 o 
  -5   3   9       23.34       18.32      2.94 o 
  -4   3   9        0.47        4.30      3.34 o 
  -3   3   9       27.27       28.06      5.43 o 
  -2   3   9        3.22       -0.22      3.25 o 
  -1   3   9       10.72       13.81      3.59 o 
   0   3   9        0.02        0.06      2.78 o 
   1   3   9        0.67        0.54      1.86 o 
   2   3   9       26.28       25.21      2.66 o 
   3   3   9      119.88      113.29      6.06 o 
   4   3   9       13.04       15.05      2.83 o 
   5   3   9      344.79      365.61     12.94 o 
   6   3   9        1.55       -1.59      3.76 o 
   7   3   9      117.48      121.55      8.38 o 
   8   3   9        1.58        4.56      2.99 o 
   9   3   9        0.05        1.42      2.78 o 
  10   3   9        1.22        1.55      2.49 o 
  11   3   9        1.03        1.71      4.03 o 
  12   3   9        0.19       -2.58      4.32 o 
  13   3   9        0.31        0.56      4.83 o 
  14   3   9        0.05        4.37      4.41 o 
 -13   4   9        5.12        5.70      5.17 o 
 -12   4   9        3.54        1.17      4.14 o 
 -11   4   9        0.16       -0.41      9.51 o 
 -10   4   9       14.09       10.90      4.55 o 
  -9   4   9        0.43        2.17      4.14 o 
  -8   4   9      414.95      397.61     35.81 o 
  -7   4   9       29.36       38.33      8.17 o 
  -6   4   9        0.43        3.36      5.69 o 
  -5   4   9      109.28      120.34     12.06 o 
  -4   4   9        0.53        2.45      3.67 o 
  -3   4   9       27.02       27.60      6.30 o 
  -2   4   9       18.27       11.54      4.06 o 
  -1   4   9        4.67        6.77      5.89 o 
   0   4   9        8.96        4.57     12.65 o 
   1   4   9       18.57       17.02      5.75 o 
   2   4   9        5.35        7.33      4.42 o 
   3   4   9        1.27        3.11      2.74 o 
   4   4   9       11.49       10.22      2.00 o 
   5   4   9        8.16       10.39      3.06 o 
   6   4   9        1.37        3.89      2.71 o 
   7   4   9        0.18        7.18      3.63 o 
   8   4   9       73.15       79.73      8.05 o 
   9   4   9        7.79       13.00      3.95 o 
  10   4   9        6.95        2.66      3.74 o 
  11   4   9        3.68        3.39      3.42 o 
  -9   5   9        0.55        4.68      5.79 o 
  -8   5   9        4.60        7.29      5.82 o 
  -7   5   9       11.94       -0.47      4.14 o 
  -6   5   9       15.63       26.25     10.47 o 
  -5   5   9        7.43        9.38     11.79 o 
  -4   5   9        1.19        1.84      5.49 o 
  -3   5   9        0.28       10.93      7.63 o 
  -2   5   9        0.01       -0.80      6.59 o 
  -1   5   9        1.46        4.38      4.22 o 
   0   5   9       43.92       37.13      9.77 o 
   1   5   9       10.85        7.00      6.27 o 
   2   5   9        1.99       -0.99     15.19 o 
   3   5   9        1.86        6.59      6.10 o 
   4   5   9       18.31       20.93      8.79 o 
   5   5   9       12.09       17.80      5.48 o 
   6   5   9        1.59       -0.10      6.29 o 
   7   5   9        0.11       -3.48      7.19 o 
 -18   0  10        3.61       -1.07      7.78 o 
 -17   0  10       25.90       18.82      9.67 o 
 -16   0  10        0.07       -1.36      7.85 o 
 -15   0  10       36.91       66.94     17.10 o 
 -14   0  10      904.34     1147.84     71.94 o 
 -13   0  10        1.13        2.58      5.83 o 
 -12   0  10       13.33       13.26      7.28 o 
 -11   0  10       73.76       84.81      9.69 o 
 -10   0  10       43.75       36.97      6.34 o 
  -9   0  10       39.97       48.89      6.68 o 
  -8   0  10       15.01       15.93      4.75 o 
  -7   0  10        6.46        9.99      3.11 o 
  -6   0  10        5.33        1.70      5.94 o 
  -5   0  10      150.00      181.69     11.72 o 
  -4   0  10       73.21       69.98     10.91 o 
  -3   0  10      146.15      161.72     16.66 o 
  -2   0  10       11.28       17.19      5.92 o 
  -1   0  10       87.80       84.55     11.07 o 
   0   0  10      596.97      583.28     23.05 o 
   1   0  10        0.56        0.64      3.52 o 
   2   0  10     3991.77     3996.68     59.18 o 
   3   0  10      134.79      139.16      9.32 o 
   4   0  10       68.64       63.75      6.20 o 
   5   0  10        2.00        1.55      2.77 o 
   6   0  10       55.47       55.82      6.29 o 
   7   0  10        0.70       -0.40      2.94 o 
   8   0  10       36.34       67.46      9.50 o 
   9   0  10        3.22        0.97      3.47 o 
  10   0  10        0.24        0.75      5.46 o 
  11   0  10       65.63       86.21      9.12 o 
  12   0  10       56.60       59.54     16.19 o 
  13   0  10        4.72       17.63     11.67 o 
  14   0  10        5.20        4.75      5.39 o 
  15   0  10        0.37        4.40      5.57 o 
  16   0  10        6.76       -1.11      8.15 o 
 -18   1  10        0.27       -8.09     19.04 o 
 -17   1  10        0.12       15.44      9.72 o 
 -16   1  10        8.06        5.73      3.84 o 
 -15   1  10       28.57       42.52      9.93 o 
 -14   1  10       13.57       12.84      6.29 o 
 -13   1  10       59.69       71.57     13.90 o 
 -12   1  10        0.00        5.36      2.35 o 
 -11   1  10       27.90       25.78      5.03 o 
 -10   1  10       15.51       17.53      4.05 o 
  -9   1  10       76.93       88.43      8.27 o 
  -8   1  10       88.98      110.94      8.09 o 
  -7   1  10       33.09       40.14      5.50 o 
  -6   1  10      255.88      300.04     13.48 o 
  -5   1  10      222.71      237.31     10.24 o 
  -4   1  10      239.70      245.44      9.86 o 
  -3   1  10       96.17       96.76      5.99 o 
  -2   1  10        6.10        8.12      1.94 o 
  -1   1  10        4.08        4.89      1.70 o 
   0   1  10        0.03        0.13      1.10 o 
   1   1  10      293.76      327.37     10.06 o 
   2   1  10        1.59        0.21      1.72 o 
   3   1  10        0.85        1.61      1.64 o 
   4   1  10      134.80      142.23      7.08 o 
   5   1  10        8.94        6.21      1.68 o 
   6   1  10        3.99        2.70      2.57 o 
   7   1  10        0.16       -0.08      2.34 o 
   8   1  10       45.61       50.66      4.83 o 
   9   1  10       17.50       16.34      4.10 o 
  10   1  10       59.80       70.47      9.36 o 
  11   1  10      104.25      108.43      8.38 o 
  12   1  10        4.50        6.82      3.66 o 
  13   1  10        1.50       -0.43      5.32 o 
  14   1  10       17.76       16.73      8.56 o 
  15   1  10       17.94       27.39     15.97 o 
  16   1  10        0.31        3.27      3.73 o 
 -17   2  10        3.51       11.02      8.16 o 
 -16   2  10        1.30        2.84      4.86 o 
 -15   2  10        0.00        2.48     12.10 o 
 -14   2  10        0.03       -3.33      3.33 o 
 -13   2  10        8.74        9.58      8.14 o 
 -12   2  10        0.00       10.32      5.32 o 
 -11   2  10      196.44      229.74     16.31 o 
 -10   2  10        0.76       -0.59      3.20 o 
  -9   2  10       56.07       59.92      9.81 o 
  -8   2  10      753.84      776.20     33.03 o 
  -7   2  10      744.30      698.38     20.28 o 
  -6   2  10      274.35      265.25      8.37 o 
  -5   2  10       63.41       54.38      4.03 o 
  -4   2  10      407.57      392.27     15.40 o 
  -3   2  10       84.09       87.67      7.22 o 
  -2   2  10       29.10       29.94      4.09 o 
  -1   2  10      105.27       91.93      6.45 o 
   0   2  10      117.64      118.92      6.71 o 
   1   2  10        0.04        1.26      1.51 o 
   2   2  10        7.46       10.23      2.25 o 
   3   2  10        7.28        6.80      1.92 o 
   4   2  10        5.16        4.24      2.69 o 
   5   2  10        3.53        3.58      1.67 o 
   6   2  10       15.85       16.33      3.84 o 
   7   2  10       25.94       23.49      4.37 o 
   8   2  10      409.46      478.53     21.35 o 
   9   2  10      161.71      197.08     12.67 o 
  10   2  10        4.77       -0.45      4.38 o 
  11   2  10       11.33       12.52      7.45 o 
  12   2  10        4.96        6.92      5.47 o 
  13   2  10        0.33        3.81      3.72 o 
  14   2  10        0.18        0.67      4.15 o 
  15   2  10        9.53       15.54      8.58 o 
 -15   3  10        7.47        5.46      3.78 o 
 -14   3  10        5.38       12.83      5.15 o 
 -13   3  10        0.72        1.14      5.08 o 
 -12   3  10       41.72       20.48      5.21 o 
 -11   3  10        5.85        7.12      4.84 o 
 -10   3  10       65.80       67.28      8.12 o 
  -9   3  10        0.20        1.96      1.41 o 
  -8   3  10      279.51      237.96     11.57 o 
  -7   3  10       76.01       81.50      7.54 o 
  -6   3  10       33.60       40.48      5.01 o 
  -5   3  10       49.52       37.97      4.34 o 
  -4   3  10        0.41       -0.58      4.14 o 
  -3   3  10       33.97       27.02      5.14 o 
  -2   3  10       12.27        8.38      3.53 o 
  -1   3  10        0.24        1.13      3.55 o 
   0   3  10       74.83       64.92      3.51 o 
   1   3  10        7.18        5.85      1.36 o 
   2   3  10       10.86        9.86      1.52 o 
   3   3  10       61.08       66.84      4.90 o 
   4   3  10      564.44      625.25     16.55 o 
   5   3  10       52.88       48.13      4.80 o 
   6   3  10        1.05        3.96      2.89 o 
   7   3  10      254.65      267.86     12.28 o 
   8   3  10      213.41      240.61     11.91 o 
   9   3  10       90.64       94.47     11.23 o 
  10   3  10       88.51      104.62     10.66 o 
  11   3  10        2.26        7.26      3.29 o 
  12   3  10        5.08        7.07      3.99 o 
  13   3  10        0.67       -3.52      3.65 o 
 -12   4  10        0.71       -2.06      4.80 o 
 -11   4  10       12.94        5.52      5.38 o 
 -10   4  10       28.04       27.27      5.38 o 
  -9   4  10        7.00       14.07      5.77 o 
  -8   4  10      179.40      179.66     17.43 o 
  -7   4  10      476.80      480.88     32.19 o 
  -6   4  10       41.04       47.87      8.57 o 
  -5   4  10       22.29       22.93      7.27 o 
  -4   4  10       75.04       66.37      9.65 o 
  -3   4  10       16.93       13.02      5.71 o 
  -2   4  10       65.43       64.36      9.47 o 
  -1   4  10       14.77       15.07      6.68 o 
   0   4  10        0.00       -0.21      3.85 o 
   1   4  10        0.75        0.45      5.23 o 
   2   4  10        2.67        7.12      4.95 o 
   3   4  10       11.56       19.23      6.25 o 
   4   4  10        2.74        5.77      3.92 o 
   5   4  10       29.76       49.39      9.34 o 
   6   4  10       16.54       22.36      6.83 o 
   7   4  10       56.14       67.73     10.85 o 
   8   4  10       61.18       83.88     10.53 o 
   9   4  10      146.03      178.38     16.42 o 
  10   4  10        2.09        2.99      3.59 o 
  -8   5  10       16.09       16.93      6.27 o 
  -7   5  10        0.83        1.28      4.69 o 
  -6   5  10       29.33       39.68      7.75 o 
  -5   5  10        0.00        1.89      6.56 o 
  -4   5  10        7.02        8.92      6.78 o 
  -3   5  10        3.76        0.37      5.99 o 
  -2   5  10        1.36        9.82      7.05 o 
  -1   5  10        1.37       -7.50      7.50 o 
   0   5  10        0.00       -6.12      6.12 o 
   1   5  10        7.38       10.35      5.72 o 
   2   5  10        6.70        8.24      9.63 o 
   3   5  10        0.33        0.95      6.60 o 
   4   5  10        2.31       -3.45      6.52 o 
   5   5  10        1.92       -5.91      5.91 o 
   6   5  10        0.01       -8.78      9.91 o 
 -17   1  11        0.22        7.39      6.98 o 
 -16   1  11        0.20       -0.37      5.48 o 
 -15   1  11       19.87       27.72     11.34 o 
 -14   1  11        3.67        4.09      6.12 o 
 -13   1  11        4.46       10.81      3.62 o 
 -12   1  11      125.82      135.58     10.40 o 
 -11   1  11       37.26       35.73      4.47 o 
 -10   1  11        0.44       -0.83      3.77 o 
  -9   1  11      269.72      321.47     20.52 o 
  -8   1  11       24.07       27.24      4.23 o 
  -7   1  11        8.13        1.74      2.52 o 
  -6   1  11       66.21       73.46      6.43 o 
  -5   1  11     1009.89     1019.39     31.77 o 
  -4   1  11       12.76        9.03      2.81 o 
  -3   1  11       62.99       51.52      4.53 o 
  -2   1  11      141.46      131.21      7.49 o 
  -1   1  11        1.74        3.06      3.00 o 
   0   1  11       36.92       40.45      3.55 o 
   1   1  11        0.37        1.78      1.68 o 
   2   1  11       38.11       36.47      4.86 o 
   3   1  11       59.16       61.60      4.44 o 
   4   1  11       93.17       89.03      5.63 o 
   5   1  11       14.46        9.34      2.00 o 
   6   1  11       14.10       18.42      3.41 o 
   7   1  11        0.89        4.37      2.88 o 
   8   1  11       22.06       17.13      3.76 o 
   9   1  11       15.57       13.40      3.15 o 
  10   1  11        3.41        5.71      3.28 o 
  11   1  11      145.44      158.06     10.39 o 
  12   1  11        0.09       -0.46     10.54 o 
  13   1  11       12.62        3.05      5.07 o 
  14   1  11       14.70        7.94      5.18 o 
  15   1  11        2.37       -1.69      3.63 o 
 -16   2  11        9.48        6.83      5.28 o 
 -15   2  11        1.45        4.59      4.80 o 
 -14   2  11       22.09       22.68      7.47 o 
 -13   2  11        1.80       10.50      9.42 o 
 -12   2  11       15.27       15.18      5.02 o 
 -11   2  11       69.32       59.09      8.84 o 
 -10   2  11      542.73      554.65     24.74 o 
  -9   2  11      235.93      240.14     14.52 o 
  -8   2  11       22.07       18.47      3.46 o 
  -7   2  11        0.64       -1.12      1.71 o 
  -6   2  11      290.90      269.28     13.97 o 
  -5   2  11        1.91        1.71      1.33 o 
  -4   2  11      329.42      340.52     14.99 o 
  -3   2  11      125.21      121.69      8.72 o 
  -2   2  11       67.50       66.21      6.20 o 
  -1   2  11        0.32        4.50      4.13 o 
   0   2  11      127.67      111.99      8.85 o 
   1   2  11        2.52        2.57      1.73 o 
   2   2  11       64.48       59.03      5.22 o 
   3   2  11        0.04       -0.21      2.05 o 
   4   2  11       97.80       96.97      8.18 o 
   5   2  11       17.16       15.90      2.60 o 
   6   2  11      654.63      727.95     25.31 o 
   7   2  11       17.23       23.88      4.76 o 
   8   2  11        7.50       10.10      7.87 o 
   9   2  11       23.33       24.15      5.85 o 
  10   2  11      178.01      188.68     16.39 o 
  11   2  11        0.09       -2.75      3.95 o 
  12   2  11        4.12       13.94      5.66 o 
  13   2  11       19.14       28.89      8.82 o 
  14   2  11        4.90       -1.67      5.12 o 
 -14   3  11        0.01        9.49      5.36 o 
 -13   3  11        3.08        7.87      5.07 o 
 -12   3  11        1.98        6.22      3.94 o 
 -11   3  11        2.49       -0.65      3.60 o 
 -10   3  11        0.73       -2.10      2.92 o 
  -9   3  11       25.98       28.96      4.86 o 
  -8   3  11       19.91       21.75      5.06 o 
  -7   3  11        0.72       -1.18      2.81 o 
  -6   3  11       18.89       21.58      3.30 o 
  -5   3  11       38.95       44.90      4.78 o 
  -4   3  11        6.57        7.38      2.28 o 
  -3   3  11        0.16       -1.51      2.42 o 
  -2   3  11        1.53       -0.18      2.85 o 
  -1   3  11       13.13       11.46      2.21 o 
   0   3  11        9.88       12.74      2.16 o 
   1   3  11       13.80       15.42      2.40 o 
   2   3  11        2.38        2.63      2.55 o 
   3   3  11        0.35        0.03      1.83 o 
   4   3  11        0.58        0.70      1.61 o 
   5   3  11        0.04        4.27      2.31 o 
   6   3  11       70.28       82.26      7.28 o 
   7   3  11        0.65        0.52      2.43 o 
   8   3  11       39.78       52.38      8.23 o 
   9   3  11       11.05        5.93      4.37 o 
  10   3  11        5.63       10.48      3.89 o 
  11   3  11       16.45       21.20      4.94 o 
  12   3  11        0.99        5.46      3.93 o 
 -12   4  11        0.56       -6.02      8.06 o 
 -11   4  11        8.06        3.41      4.08 o 
 -10   4  11       69.36       67.89     12.77 o 
  -9   4  11        6.35        5.97      6.95 o 
  -8   4  11        5.00       12.77      6.95 o 
  -7   4  11      135.73      116.68     15.86 o 
  -6   4  11       28.56       29.62      6.43 o 
  -5   4  11       25.45       26.44      7.05 o 
  -4   4  11        4.67       -3.81      3.81 o 
  -3   4  11        8.26        6.96      6.37 o 
  -2   4  11       37.19       36.82      6.46 o 
  -1   4  11        0.86        4.47      4.45 o 
   0   4  11       25.19       30.68      7.90 o 
   1   4  11        1.91       -4.74      6.17 o 
   2   4  11        0.03        1.32      4.94 o 
   3   4  11        2.07       -6.90      6.90 o 
   4   4  11        1.87        3.83      4.70 o 
   5   4  11        2.57        1.20      5.05 o 
   6   4  11       30.60       34.51      8.25 o 
   7   4  11       51.86       55.78     10.23 o 
   8   4  11       16.41       15.01      8.69 o 
   9   4  11       37.97       48.25      9.34 o 
  -6   5  11        6.06       10.58      5.59 o 
  -5   5  11      107.76      139.47     18.19 o 
  -4   5  11        3.20       16.06      8.49 o 
  -3   5  11        0.72       -7.30     12.80 o 
  -2   5  11        4.08        8.10     10.53 o 
  -1   5  11        0.68       -1.13      9.34 o 
   0   5  11        1.15        6.17      6.70 o 
   1   5  11        0.72       -1.96     11.13 o 
   2   5  11        3.15       -5.22     10.28 o 
   3   5  11        3.66       10.84      7.71 o 
   4   5  11        8.27       17.63      8.23 o 
 -17   0  12        0.07       -4.22      7.40 o 
 -16   0  12        1.71       13.11      8.85 o 
 -15   0  12       11.07       -3.60      4.70 o 
 -14   0  12        1.30       -4.00      7.37 o 
 -13   0  12       13.58       14.95      8.33 o 
 -12   0  12       93.54      118.30     13.01 o 
 -11   0  12        0.60        2.28      6.73 o 
 -10   0  12       11.24        7.99      3.22 o 
  -9   0  12        9.27       10.44      4.60 o 
  -8   0  12      214.00      228.64     17.87 o 
  -7   0  12      109.93      106.13     11.84 o 
  -6   0  12       71.57       73.07      9.97 o 
  -5   0  12        0.59        1.80      7.20 o 
  -4   0  12        0.00       -0.15      3.65 o 
  -3   0  12        1.25        2.38      2.98 o 
  -2   0  12       82.29       86.07      9.47 o 
  -1   0  12        4.91        2.73      3.60 o 
   0   0  12      148.30      141.64      8.84 o 
   1   0  12      300.73      294.31     14.77 o 
   2   0  12       14.65       14.18      3.37 o 
   3   0  12      306.94      321.22     19.12 o 
   4   0  12      458.42      528.40     25.53 o 
   5   0  12       76.43       86.37      8.62 o 
   6   0  12       22.69       25.16     12.45 o 
   7   0  12       66.22       94.89      9.71 o 
   8   0  12        0.13       -1.56      4.36 o 
   9   0  12       30.21       29.04      7.45 o 
  10   0  12       24.23       35.58      7.27 o 
  11   0  12       40.71       51.35     17.49 o 
  12   0  12        5.73       -0.01      9.01 o 
  13   0  12        0.60        4.88      6.23 o 
  14   0  12        0.24        2.50      4.74 o 
 -16   1  12        1.72        2.77     11.60 o 
 -15   1  12        3.29       -7.42      7.84 o 
 -14   1  12       16.40       14.95      7.75 o 
 -13   1  12        0.05       -0.52      3.24 o 
 -12   1  12       25.30       23.87      4.82 o 
 -11   1  12      155.32      162.36     12.48 o 
 -10   1  12       14.15       14.23      3.91 o 
  -9   1  12        4.16        5.73      4.84 o 
  -8   1  12      979.60     1083.45     28.46 o 
  -7   1  12        0.02       -1.17      1.93 o 
  -6   1  12      375.10      383.73     21.99 o 
  -5   1  12      775.10      736.63     23.17 o 
  -4   1  12        4.20       -0.67      3.59 o 
  -3   1  12       32.49       34.07      4.62 o 
  -2   1  12       43.09       40.90      7.21 o 
  -1   1  12      122.72      119.08      8.73 o 
   0   1  12       11.56       15.27      3.32 o 
   1   1  12        8.19        6.11      2.62 o 
   2   1  12        0.37       -0.84      2.25 o 
   3   1  12       80.04       86.88      6.94 o 
   4   1  12       30.13       26.17      3.44 o 
   5   1  12      241.15      252.08     14.18 o 
   6   1  12        6.09        5.50      2.00 o 
   7   1  12       25.79       27.26      4.56 o 
   8   1  12       67.54       92.74     10.52 o 
   9   1  12        0.63        4.73      3.12 o 
  10   1  12       14.57       25.50      7.06 o 
  11   1  12       32.14       31.22      7.92 o 
  12   1  12        3.11       -0.61      6.39 o 
  13   1  12        7.18        9.23      6.12 o 
  14   1  12        0.77       -6.04      9.27 o 
 -15   2  12        0.60        8.00      5.96 o 
 -14   2  12       12.05        8.16     16.43 o 
 -13   2  12        1.10        4.58     12.14 o 
 -12   2  12       14.67       14.94      9.42 o 
 -11   2  12       59.55       45.68      8.97 o 
 -10   2  12        0.12        1.02      4.13 o 
  -9   2  12       96.28       95.26      8.60 o 
  -8   2  12        9.66        6.17      2.34 o 
  -7   2  12        1.00        3.17      5.13 o 
  -6   2  12        7.82        7.44      2.18 o 
  -5   2  12        2.83       -1.14      2.74 o 
  -4   2  12        2.83        4.18      2.24 o 
  -3   2  12      243.64      242.29     12.85 o 
  -2   2  12        2.34        4.33      3.52 o 
  -1   2  12       18.41       20.49      3.71 o 
   0   2  12        5.63        2.96      2.62 o 
   1   2  12        5.89        7.36      2.05 o 
   2   2  12        8.75        9.25      2.96 o 
   3   2  12        7.12        8.51      2.78 o 
   4   2  12        0.12        2.12      1.72 o 
   5   2  12        0.04       -1.50      1.81 o 
   6   2  12       72.88       72.73      6.95 o 
   7   2  12      340.07      420.88     20.42 o 
   8   2  12        0.23       -1.45      4.22 o 
   9   2  12       46.07       53.41      8.27 o 
  10   2  12       25.93       31.81      7.45 o 
  11   2  12        4.13        5.95      4.82 o 
  12   2  12        2.16        8.44      4.81 o 
  13   2  12       40.94       27.14      8.96 o 
 -14   3  12       15.95       14.32      4.42 o 
 -13   3  12        0.81        3.28      2.95 o 
 -12   3  12        2.00        1.63      3.74 o 
 -11   3  12        9.73        8.48      3.63 o 
 -10   3  12        0.19        2.32      4.40 o 
  -9   3  12        4.57        0.71      4.27 o 
  -8   3  12       33.34       16.04      6.55 o 
  -7   3  12       12.19        7.09      4.24 o 
  -6   3  12       19.02       14.66      6.10 o 
  -5   3  12       39.71       45.07      5.34 o 
  -4   3  12        0.90       -0.86      2.27 o 
  -3   3  12       22.79       24.02      3.66 o 
  -2   3  12      253.39      239.40     10.44 o 
  -1   3  12      259.19      250.05      9.03 o 
   0   3  12       20.15       15.04      2.76 o 
   1   3  12       69.38       77.27      5.50 o 
   2   3  12       54.62       54.22      5.11 o 
   3   3  12       14.75       12.49      3.04 o 
   4   3  12       15.62       17.67      3.09 o 
   5   3  12        1.37        1.16      1.47 o 
   6   3  12        5.27        6.73      3.23 o 
   7   3  12        6.64       11.66      4.52 o 
   8   3  12       78.01       84.68     11.01 o 
   9   3  12        0.13        4.23      5.49 o 
  10   3  12        1.45        0.54      4.45 o 
  11   3  12        3.76        4.05      5.76 o 
 -10   4  12        2.02        9.99      6.81 o 
  -9   4  12       75.82       69.77     13.76 o 
  -8   4  12        0.17        7.05     10.08 o 
  -7   4  12       17.24       14.42      8.12 o 
  -6   4  12       13.44       26.48     11.97 o 
  -5   4  12       26.95       22.61      7.48 o 
  -4   4  12        1.73       -2.13      5.86 o 
  -3   4  12       51.65       58.88      8.67 o 
  -2   4  12        1.92        2.70      3.16 o 
  -1   4  12        8.00        2.49      4.17 o 
   0   4  12        1.21        5.10      4.84 o 
   1   4  12        0.42        4.32      4.25 o 
   2   4  12        2.81       -7.20      7.20 o 
   3   4  12        0.06        1.94      6.75 o 
   4   4  12        1.36        3.65      6.83 o 
   5   4  12        3.62        0.88      4.96 o 
   6   4  12       15.76       12.04      6.12 o 
   7   4  12      149.98      183.77     21.57 o 
   8   4  12       17.53       18.59      6.37 o 
  -3   5  12        4.53       12.96     17.02 o 
  -2   5  12        2.62       11.24      9.91 o 
  -1   5  12        1.45        5.43     10.18 o 
   0   5  12        0.49       -4.81      7.02 o 
   1   5  12        2.38       -8.00      9.28 o 
 -16   1  13        7.36       11.13     12.10 o 
 -15   1  13        8.14       16.78      8.04 o 
 -14   1  13       50.10       53.52     11.86 o 
 -13   1  13        1.87        3.71      5.11 o 
 -12   1  13        8.01        2.87      4.78 o 
 -11   1  13       32.34       37.88      6.99 o 
 -10   1  13      117.30      122.64     12.12 o 
  -9   1  13       15.47       19.82      3.37 o 
  -8   1  13      377.55      409.46     20.68 o 
  -7   1  13      260.19      274.22     20.44 o 
  -6   1  13      174.05      158.30     10.10 o 
  -5   1  13        0.31       -0.65      2.71 o 
  -4   1  13      245.80      229.79     12.71 o 
  -3   1  13       44.94       47.25      5.25 o 
  -2   1  13        2.44        1.43      1.97 o 
  -1   1  13        9.41        5.20      2.41 o 
   0   1  13        2.43       -2.85      2.85 o 
   1   1  13        0.50       -0.49      1.66 o 
   2   1  13      112.96      127.08      8.84 o 
   3   1  13       10.66       10.20      3.73 o 
   4   1  13       21.63       27.18      5.07 o 
   5   1  13       10.05        9.91      2.49 o 
   6   1  13      150.79      147.84      9.34 o 
   7   1  13        2.43        1.53      4.54 o 
   8   1  13       51.26       63.28     10.61 o 
   9   1  13      105.22      140.12     14.19 o 
  10   1  13        0.01        7.64      9.02 o 
  11   1  13        1.80        6.77      7.88 o 
  12   1  13       42.83       34.84      9.99 o 
  13   1  13        9.41       17.46      7.64 o 
 -14   2  13        7.54       11.35      5.45 o 
 -13   2  13       15.05        5.40      5.34 o 
 -12   2  13       19.03       21.50      7.41 o 
 -11   2  13       22.02       21.89      5.60 o 
 -10   2  13        0.33        2.48      1.85 o 
  -9   2  13      140.31      131.26      7.38 o 
  -8   2  13        1.06        1.85      2.13 o 
  -7   2  13       23.87       19.40      3.16 o 
  -6   2  13       79.82       66.58      5.59 o 
  -5   2  13        6.88        6.20      2.48 o 
  -4   2  13        7.30        2.60      2.17 o 
  -3   2  13        1.11        5.27      3.55 o 
  -2   2  13       47.53       45.41      6.20 o 
  -1   2  13        9.27        5.17      3.75 o 
   0   2  13        4.20        4.82      3.14 o 
   1   2  13       52.60       43.29      8.72 o 
   2   2  13        0.36       -0.46      3.59 o 
   3   2  13       19.43       18.50      3.41 o 
   4   2  13        6.64        5.48      2.01 o 
   5   2  13       15.24       13.46      2.84 o 
   6   2  13       13.71        8.29      3.10 o 
   7   2  13      153.67      175.48     13.15 o 
   8   2  13       10.80        9.95      6.03 o 
   9   2  13       36.78       50.71     11.58 o 
  10   2  13       20.65       35.83      8.17 o 
  11   2  13       13.42        9.25      4.99 o 
  12   2  13        9.69        7.84      5.72 o 
 -13   3  13        4.92        3.05      5.15 o 
 -12   3  13        2.54        7.82      4.46 o 
 -11   3  13        0.10        0.73      2.87 o 
 -10   3  13       10.85       17.35     12.31 o 
  -9   3  13        1.54       -2.47      9.53 o 
  -8   3  13        6.25        4.07      5.70 o 
  -7   3  13        2.57        6.02      4.26 o 
  -6   3  13       17.59       14.98      5.31 o 
  -5   3  13        7.11       16.94      6.62 o 
  -4   3  13        3.20        8.08     10.03 o 
  -3   3  13       25.40       26.40      7.08 o 
  -2   3  13       15.34        8.78      5.04 o 
  -1   3  13       18.17       23.86      4.07 o 
   0   3  13       26.14       27.87      4.21 o 
   1   3  13        0.17        0.02      2.37 o 
   2   3  13        0.53        0.67      2.70 o 
   3   3  13        1.23        1.76      2.58 o 
   4   3  13        0.35       -0.50      2.95 o 
   5   3  13        3.74        5.17      2.94 o 
   6   3  13        1.64        0.47      3.76 o 
   7   3  13        0.30       -5.05      5.05 o 
   8   3  13        0.53       -0.96      4.79 o 
   9   3  13        2.67       -1.42      5.45 o 
  10   3  13        0.43        2.62      4.33 o 
  -9   4  13       34.75       46.01     11.92 o 
  -8   4  13        2.49        6.49     12.47 o 
  -7   4  13        3.45        6.22      6.26 o 
  -6   4  13       25.04       56.21     12.27 o 
  -5   4  13        7.98        9.34      4.40 o 
  -4   4  13        3.26        2.46      7.87 o 
  -3   4  13        0.00       -2.63      5.68 o 
  -2   4  13        0.42        2.07      5.03 o 
  -1   4  13        3.58       -0.54      4.10 o 
   0   4  13       10.34        9.74      6.72 o 
   1   4  13       13.79       24.21      8.43 o 
   2   4  13        0.77       18.05      7.38 o 
   3   4  13        0.00        2.39      5.77 o 
   4   4  13        9.56       23.04      8.17 o 
   5   4  13        3.11        5.90      8.34 o 
   6   4  13        5.42        2.76     15.12 o 
 -15   0  14       21.36       15.19      8.65 o 
 -14   0  14        9.45       12.08      9.44 o 
 -13   0  14        0.57       -4.54      4.54 o 
 -12   0  14       56.89       81.07     13.13 o 
 -11   0  14        1.82        2.06      4.25 o 
 -10   0  14        5.17        7.17      5.90 o 
  -9   0  14       32.15       26.91      5.54 o 
  -8   0  14       11.21       10.75      8.63 o 
  -7   0  14      531.40      467.12     35.09 o 
  -6   0  14      904.03      892.74     48.81 o 
  -5   0  14     1713.81     1654.71     66.27 o 
  -4   0  14      306.46      289.32     25.10 o 
  -3   0  14      143.44      128.06     16.43 o 
  -2   0  14      453.17      460.89     32.64 o 
  -1   0  14       64.52       54.42      8.56 o 
   0   0  14       54.84       67.05      9.59 o 
   1   0  14        2.77        3.25      2.99 o 
   2   0  14        8.38        8.23      3.87 o 
   3   0  14        5.82        3.74      2.85 o 
   4   0  14      100.94      108.26     11.97 o 
   5   0  14        5.65        3.77      6.56 o 
   6   0  14       12.94        1.18      7.57 o 
   7   0  14       53.61       99.31     19.73 o 
   8   0  14        0.84       -3.84      5.97 o 
   9   0  14       20.82       42.89     13.92 o 
  10   0  14       21.72       21.90     11.21 o 
  11   0  14       28.92       22.18      9.28 o 
  12   0  14       12.04        3.60      6.26 o 
 -15   1  14        0.06       15.45      7.90 o 
 -14   1  14       32.37       44.87     11.01 o 
 -13   1  14       45.80       32.40      9.28 o 
 -12   1  14        6.84       17.20      4.11 o 
 -11   1  14        6.22        6.25      3.53 o 
 -10   1  14        0.41       -0.31      2.17 o 
  -9   1  14      119.72      129.89     11.39 o 
  -8   1  14        4.68        1.13      2.26 o 
  -7   1  14      324.07      336.41     49.99 o 
  -6   1  14      292.60      275.79     26.10 o 
  -5   1  14      187.27      171.04     11.33 o 
  -4   1  14        4.40        7.06      3.61 o 
  -3   1  14        7.33       10.96      2.78 o 
  -2   1  14       26.82       34.72      4.77 o 
  -1   1  14       25.42       24.73      4.03 o 
   0   1  14        1.33       -0.81      3.06 o 
   1   1  14        1.14        1.10      3.03 o 
   2   1  14        8.00       10.15      2.44 o 
   3   1  14       84.71       80.87      6.44 o 
   4   1  14       11.42       13.62      4.13 o 
   5   1  14        3.58        1.13      2.67 o 
   6   1  14       53.80       55.55     10.20 o 
   7   1  14        0.60       -1.75      5.80 o 
   8   1  14       23.30       43.82      9.28 o 
   9   1  14      251.00      362.20     23.11 o 
  10   1  14      120.18      164.73     20.09 o 
  11   1  14       19.91       14.89      9.53 o 
  12   1  14        2.17        1.17      4.84 o 
 -13   2  14       22.80       29.38      8.70 o 
 -12   2  14       50.44       55.14      8.96 o 
 -11   2  14        5.11        7.20      3.66 o 
 -10   2  14       17.97        9.08      3.74 o 
  -9   2  14      109.58      109.67      8.74 o 
  -8   2  14       21.79       23.50      4.00 o 
  -7   2  14       64.51       65.00      5.33 o 
  -6   2  14       13.53       17.27      2.83 o 
  -5   2  14        1.03        1.85      1.21 o 
  -4   2  14        6.39        5.61      4.09 o 
  -3   2  14        8.94        6.64      4.97 o 
  -2   2  14        7.69        4.42      3.64 o 
  -1   2  14        7.92        1.53      4.64 o 
   0   2  14       11.14        6.75      3.66 o 
   1   2  14       36.46       35.79      6.19 o 
   2   2  14        0.48        2.52      3.12 o 
   3   2  14        0.01        0.55      2.31 o 
   4   2  14        0.01        0.26      4.08 o 
   5   2  14        0.00       -1.13      2.14 o 
   6   2  14       24.73       25.15      6.58 o 
   7   2  14        6.13       17.59      6.01 o 
   8   2  14        1.55       -4.80      4.80 o 
   9   2  14        0.02       10.72      5.58 o 
  10   2  14        1.29        7.50      5.02 o 
  11   2  14       30.61       35.54      7.47 o 
 -11   3  14        1.09        3.57      6.82 o 
 -10   3  14        3.00        3.42      5.41 o 
  -9   3  14        8.01       18.28     11.89 o 
  -8   3  14        4.05       -2.43      3.83 o 
  -7   3  14        1.16        1.45      3.68 o 
  -6   3  14        0.65        1.52      4.06 o 
  -5   3  14        0.68        2.18      7.51 o 
  -4   3  14       33.16       27.81      7.27 o 
  -3   3  14        8.68        5.97      9.59 o 
  -2   3  14       10.08       10.01      4.19 o 
  -1   3  14       29.38       20.18      4.24 o 
   0   3  14      269.79      267.52     14.54 o 
   1   3  14        2.79        3.18      3.77 o 
   2   3  14        4.05       -1.90      2.86 o 
   3   3  14        0.24       -4.95      4.95 o 
   4   3  14       11.81       10.88      4.76 o 
   5   3  14        0.11       -4.56      4.75 o 
   6   3  14        5.90       -0.15      8.76 o 
   7   3  14        3.56        8.31      4.65 o 
   8   3  14        0.19        4.52      3.85 o 
  -7   4  14        1.16       -1.96      4.66 o 
  -6   4  14        0.01       -0.11      4.81 o 
  -5   4  14       27.84       38.67     12.04 o 
  -4   4  14        7.34        8.77      4.57 o 
  -3   4  14        6.23       11.58      5.95 o 
  -2   4  14       11.81        9.73      5.05 o 
  -1   4  14       15.48       13.62      5.02 o 
   0   4  14        0.77        4.86     11.36 o 
   1   4  14       19.11       21.89      8.12 o 
   2   4  14        4.46        5.99      5.31 o 
   3   4  14        4.80       10.56      7.60 o 
   4   4  14        5.94        4.32      7.49 o 
 -13   1  15        8.41        7.59      3.34 o 
 -12   1  15        0.04        7.84      2.67 o 
 -11   1  15        0.77       -2.88      2.88 o 
 -10   1  15       32.56       35.94      6.37 o 
  -9   1  15       37.96       36.35      8.52 o 
  -8   1  15       17.92       11.18      4.54 o 
  -7   1  15       12.61       10.96      3.41 o 
  -6   1  15      130.01      115.72     13.73 o 
  -5   1  15       19.61       22.86      4.21 o 
  -4   1  15        0.00        0.70      2.74 o 
  -3   1  15       94.03       88.41      8.80 o 
  -2   1  15        7.52        2.06      5.59 o 
  -1   1  15       11.64       13.67      5.12 o 
   0   1  15        2.68        9.52      4.53 o 
   1   1  15       13.21        7.70      3.68 o 
   2   1  15        9.31        8.91      2.68 o 
   3   1  15       10.70       13.58      2.87 o 
   4   1  15       19.48       22.92      4.41 o 
   5   1  15        0.31       -3.81      3.81 o 
   6   1  15        0.73       12.69      5.86 o 
   7   1  15       65.23       85.47     13.98 o 
   8   1  15        2.45        0.83      5.22 o 
   9   1  15       18.23       19.53      5.44 o 
  10   1  15       82.84      111.32     17.00 o 
 -12   2  15        5.80        3.47      4.12 o 
 -11   2  15        5.99        1.33      6.12 o 
 -10   2  15        0.44       -4.29      5.33 o 
  -9   2  15        4.41       -5.06      5.06 o 
  -8   2  15       23.47       35.56      7.28 o 
  -7   2  15       12.96        6.19      4.93 o 
  -6   2  15        2.98       -4.05      4.05 o 
  -5   2  15        1.41        2.52      3.41 o 
  -4   2  15        5.73        3.26      3.63 o 
  -3   2  15       15.42       12.96      3.82 o 
  -2   2  15       36.18       25.03      4.73 o 
  -1   2  15        7.57       -0.42      3.24 o 
   0   2  15       38.87       37.89      6.31 o 
   1   2  15        1.47       -2.57      4.56 o 
   2   2  15       37.76       25.21      6.82 o 
   3   2  15        2.27        0.06      4.14 o 
   4   2  15        0.56        2.66      4.54 o 
   5   2  15        5.56        3.93      3.99 o 
   6   2  15        1.34       14.90      6.14 o 
   7   2  15        2.04        5.27     10.10 o 
   8   2  15        2.10        6.63      5.70 o 
   9   2  15        9.46       15.69      9.27 o 
 -10   3  15        4.03       11.97      7.39 o 
  -9   3  15        5.77        3.24      6.18 o 
  -8   3  15        0.19        3.12      6.03 o 
  -7   3  15        0.04       -2.62      4.45 o 
  -6   3  15        0.58        3.51      4.55 o 
  -5   3  15        4.57        4.78      4.05 o 
  -4   3  15        3.93        2.63      4.21 o 
  -3   3  15        3.42       11.75      5.75 o 
  -2   3  15        2.09        3.81      4.11 o 
  -1   3  15       20.86       25.90      6.89 o 
   0   3  15        4.90        5.61      5.45 o 
   1   3  15       10.63       12.04      4.11 o 
   2   3  15        7.14       12.34      7.61 o 
   3   3  15        0.17       -0.33     10.55 o 
   4   3  15        0.84       10.90      5.48 o 
   5   3  15        0.79       -0.19      4.48 o 
   6   3  15        0.52        9.99      8.19 o 
   7   3  15        1.29       -0.90      5.01 o 
  -4   4  15        1.59       -2.88      4.38 o 
  -3   4  15        3.33        9.74      4.65 o 
  -2   4  15        1.30        6.84      6.00 o 
  -1   4  15        3.01        0.66      4.75 o 
   0   4  15        2.10       12.49      5.78 o 
   1   4  15        2.24        7.12      6.33 o 
 -13   0  16        0.46       -2.71      5.52 o 
 -12   0  16        1.20       -1.11      3.41 o 
 -11   0  16        0.99        1.57     14.31 o 
 -10   0  16        2.69       -0.34      5.29 o 
  -9   0  16       11.64       17.13      6.51 o 
  -8   0  16       40.66       28.62      9.69 o 
  -7   0  16      104.44       87.91     16.40 o 
  -6   0  16        4.59       10.28      5.92 o 
  -5   0  16      178.74      164.92     20.31 o 
  -4   0  16     2189.04     2037.19     76.93 o 
  -3   0  16        0.33        6.71      6.89 o 
  -2   0  16       98.97       85.43     32.63 o 
  -1   0  16       12.88        9.04      5.71 o 
   0   0  16       38.67       35.26      8.41 o 
   1   0  16       18.64       16.26      5.51 o 
   2   0  16        0.38       -1.32      4.47 o 
   3   0  16       12.43       20.50     10.68 o 
   4   0  16        0.56        0.92      2.72 o 
   5   0  16        0.55        6.13      4.36 o 
   6   0  16        0.50       -3.56      5.20 o 
   7   0  16        0.24       11.85     11.80 o 
   8   0  16       13.76        6.95      7.92 o 
   9   0  16       16.14       25.26      9.48 o 
 -12   1  16       20.07       13.49      4.40 o 
 -11   1  16        1.23        2.64      2.95 o 
 -10   1  16        4.68        4.27      3.80 o 
  -9   1  16        1.37       -2.74      2.74 o 
  -8   1  16       20.04       12.48      7.79 o 
  -7   1  16       10.12       12.01      4.35 o 
  -6   1  16       54.04       44.32      6.24 o 
  -5   1  16      112.58      104.27     10.15 o 
  -4   1  16       13.05       16.56      4.15 o 
  -3   1  16      150.32      166.05     12.54 o 
  -2   1  16        1.16        3.20      4.53 o 
  -1   1  16        6.81       -1.05      4.61 o 
   0   1  16        6.55        7.82      4.08 o 
   1   1  16        0.82       -3.35      3.35 o 
   2   1  16        0.89        6.15      2.77 o 
   3   1  16       26.75       27.16      5.80 o 
   4   1  16       32.39       26.18      5.78 o 
   5   1  16        1.26        0.92      2.87 o 
   6   1  16        0.16        5.49      5.48 o 
   7   1  16       24.63       23.16      9.15 o 
   8   1  16        2.06        3.19      5.44 o 
   9   1  16        0.59       -1.41      5.33 o 
 -11   2  16        5.79        4.41      6.09 o 
 -10   2  16       35.89       32.39     10.34 o 
  -9   2  16        0.83       -0.65      5.97 o 
  -8   2  16        0.09        3.19      4.65 o 
  -7   2  16        5.55        3.49      4.84 o 
  -6   2  16        0.15       -1.30      4.63 o 
  -5   2  16       14.85       11.38      6.33 o 
  -4   2  16       10.26       10.61      4.65 o 
  -3   2  16        0.88        1.14      3.46 o 
  -2   2  16        0.15        8.08      4.28 o 
  -1   2  16       34.91       36.14      7.36 o 
   0   2  16        1.81       -4.71      4.71 o 
   1   2  16        8.82        2.96      9.47 o 
   2   2  16       53.49       52.62     10.31 o 
   3   2  16       16.23       15.76      3.52 o 
   4   2  16        1.76        2.29      5.28 o 
   5   2  16        8.40        5.19      6.42 o 
   6   2  16       56.52       81.69     15.94 o 
   7   2  16        2.45       11.88     15.23 o 
  -8   3  16        2.90        5.22      4.71 o 
  -7   3  16        0.45        5.69      4.66 o 
  -6   3  16       10.01        8.19      4.79 o 
  -5   3  16        3.08        5.44      9.73 o 
  -4   3  16        0.84       -4.08      4.08 o 
  -3   3  16        1.18        1.77      4.34 o 
  -2   3  16       10.61        2.74      6.05 o 
  -1   3  16        4.47       13.54      5.33 o 
   0   3  16        7.38        0.59      4.42 o 
   1   3  16        1.45       -2.99      4.52 o 
   2   3  16        4.12        3.42      5.96 o 
   3   3  16        0.33        5.06      5.05 o 
   4   3  16       22.98       38.92     10.45 o 
 -10   1  17        2.95        2.61      4.07 o 
  -9   1  17        4.37        4.99      4.58 o 
  -8   1  17        3.99        9.72      4.52 o 
  -7   1  17        2.13        1.06      5.96 o 
  -6   1  17       13.32       17.53      4.48 o 
  -5   1  17       42.09       31.20      5.13 o 
  -4   1  17        6.56       10.79      3.72 o 
  -3   1  17        0.07        0.68      7.33 o 
  -2   1  17      243.83      250.60     15.93 o 
  -1   1  17       36.96       41.76      6.59 o 
   0   1  17        7.78        0.03      4.26 o 
   1   1  17       32.78       40.30      6.25 o 
   2   1  17        0.92       -2.19      3.10 o 
   3   1  17        0.19       -4.92      5.58 o 
   4   1  17        7.06        5.77      3.76 o 
   5   1  17        5.08        5.01      6.09 o 
   6   1  17        0.06        3.50      7.72 o 
   7   1  17        0.36        6.06      4.75 o 
  -9   2  17        0.15       -2.93      3.92 o 
  -8   2  17        0.58       -4.34      5.15 o 
  -7   2  17        5.49        5.34      4.12 o 
  -6   2  17        4.94       19.92      6.36 o 
  -5   2  17        0.12        1.12      5.32 o 
  -4   2  17        6.30        5.87      5.44 o 
  -3   2  17        3.60       -0.37      5.95 o 
  -2   2  17       14.73       12.79      5.44 o 
  -1   2  17       17.24       22.63      5.97 o 
   0   2  17       47.54       50.71      8.95 o 
   1   2  17       23.74       17.91     10.87 o 
   2   2  17        5.24        1.91      3.33 o 
   3   2  17        2.45        9.09      3.48 o 
   4   2  17        0.45       -2.50      4.74 o 
   5   2  17        0.15       -5.07      5.13 o 
  -4   3  17        1.68       -1.66      3.74 o 
  -3   3  17        1.45       -0.78      4.34 o 
  -2   3  17        0.20        1.78      4.13 o 
  -1   3  17        4.05        1.87      4.23 o 
   0   3  17        0.91        2.74      8.30 o 
  -9   0  18        4.28        5.18      5.14 o 
  -8   0  18       17.20        1.96      3.66 o 
  -7   0  18        3.37        3.15      6.89 o 
  -6   0  18       56.38       51.80     12.79 o 
  -5   0  18        4.27       -5.15      5.15 o 
  -4   0  18        0.05       -9.29      9.29 o 
  -3   0  18        2.41       12.40      6.19 o 
  -2   0  18      124.82      113.02     21.54 o 
  -1   0  18       11.00        6.89      6.32 o 
   0   0  18       18.93        7.43      4.63 o 
   1   0  18        6.44       13.92      5.50 o 
   2   0  18        0.05        2.67      3.86 o 
   3   0  18        3.62        4.04      4.17 o 
   4   0  18        0.23       -0.81      5.03 o 
   5   0  18        0.52        2.38      6.16 o 
  -8   1  18        0.06       -3.59      3.59 o 
  -7   1  18        1.09        3.73      3.78 o 
  -6   1  18        3.97       11.04      4.14 o 
  -5   1  18       42.39       45.19      9.53 o 
  -4   1  18       30.66       33.83      9.00 o 
  -3   1  18        0.60        1.36      5.07 o 
  -2   1  18      148.46      162.55     18.45 o 
  -1   1  18      165.57      170.78     15.58 o 
   0   1  18       15.37        8.06      3.57 o 
   1   1  18        1.81        1.63      3.16 o 
   2   1  18       29.77       37.35      5.96 o 
   3   1  18        2.98        7.90      4.03 o 
   4   1  18       13.86        7.88      4.59 o 
   5   1  18        1.03        8.10      6.70 o 
  -5   2  18        4.29        4.01      4.08 o 
  -4   2  18        0.02       -5.77      5.77 o 
  -3   2  18        6.16        7.42      4.34 o 
  -2   2  18        4.21        6.23      4.88 o 
  -1   2  18        1.89       -1.82      4.99 o 
   0   2  18        6.02        3.03      7.39 o 
   1   2  18        2.47       -3.10      4.91 o 
   2   2  18        1.85        1.69      4.47 o 
  -4   1  19      102.80       89.01     13.87 o 
  -3   1  19        0.53       -6.33      6.33 o 
  -2   1  19        2.98       -0.02      6.39 o 
  -1   1  19       18.02        5.44      6.24 o 
   0   1  19       44.27       34.74      7.52 o 
                                                 
